# Supplementary material for: A facultative mutualistic feedback enhances the stability of tropical intertidal seagrass beds
Source: Sci Rep. 2018 Aug 28;8:12988. doi: 10.1038/s41598-018-31060-x (PMC6113270; doi:10.1038/s41598-018-31060-x)
Supplement: Supplementary file 2 — Supplementary Dataset 1 [file 41598_2018_31060_MOESM2_ESM.csv]

height	ndvi07	ndvi09	ndvi11	ndvi13
-1.0668	-0.039667	0.280116	-0.060753	-0.001245
-1.0544	-0.016485	0.289346	-0.054427	0.007627
-1.0173	-0.028214	0.285414	-0.047609	-0.036808
-1.0173	-0.071413	0.281655	-0.069841	-0.075424
-0.93	-0.06496	0.293464	-0.024894	0.068306
-0.9511	-0.048296	0.307116	-0.00259	0.123579
-0.9667	-0.055301	0.29426	-0.028433	0.073567
-0.9667	-0.043864	0.285414	-0.043423	0.03295
-1.0312	-0.032146	0.315671	-0.028433	-0.004543
-0.93	-0.082555	0.25788	-0.050221	0.113253
-0.93	-0.082555	0.270642	-0.065181	0.127045
-0.9511	-0.082555	0.29426	-0.021529	0.155427
-0.9667	-0.082555	0.29426	-0.021529	0.171714
-0.9667	-0.071413	0.29426	-0.035677	0.140744
-1.0312	-0.088025	0.29426	-0.043423	0.077477
-1.0312	-0.076637	0.30289	-0.047609	-0.021275
-0.9662	-0.043864	0.311535	0.005636	0.204066
-0.93	-0.043864	0.284067	-0.015272	0.160551
-0.93	-0.032146	0.302617	-0.012358	0.174565
-0.93	-0.048296	0.29426	-0.028666	0.161508
-0.93	-0.059997	0.29426	-0.018326	0.163543
-0.93	-0.055301	0.29426	-0.021529	0.168728
-0.9446	-0.071413	0.315671	-0.024894	0.150404
-0.9446	-0.071413	0.30289	-0.069841	-0.009869
-0.9662	-0.032146	0.302617	0.078358	0.238588
-0.93	-0.048296	0.270642	-0.018326	0.13211
-0.93	-0.048296	0.254229	-0.060753	0.112459
-0.93	-0.048296	0.290354	-0.096022	0.073543
-0.93	-0.048296	0.327557	-0.015272	0.140094
-0.93	-0.032146	0.319531	0.04378	0.206716
-0.9446	-0.032146	0.319531	0.02947	0.201078
-0.9446	-0.048296	0.324018	-0.028433	0.044816
-0.93	-0.032146	0.324018	0.11191	0.229736
-0.93	-0.059997	0.311535	0.091648	0.222792
-0.93	-0.036301	0.26704	0.058295	0.166991
-0.93	-0.048296	0.222072	0.071283	0.154864
-0.93	-0.048296	0.207516	0.102103	0.171944
-0.93	-0.048296	0.30289	0.130943	0.195018
-0.93	-0.048296	0.340115	0.16071	0.231629
-0.93	-0.048296	0.332163	0.016427	0.1673
-0.93	-0.048296	0.30289	-0.054427	0.021937
-0.93	-0.032146	0.315671	-0.056542	0.024005
-0.93	-0.032146	0.311311	0.022894	0.132321
-0.93	-0.024489	0.315671	0.080504	0.162016
-0.93	-0.016485	0.30289	0.071283	0.176189
-0.93	-0.059997	0.332163	0.072105	0.182932
-0.93	-0.016485	0.327557	0.157989	0.17589
-0.93	-0.001293	0.335396	0.214991	0.2095
-0.93	-0.016485	0.340115	0.237125	0.248684
-0.93	-0.032146	0.319531	0.0571	0.214545
-0.93	-0.06496	0.30289	-0.007763	0.110669
-0.9646	-0.076637	0.289346	-0.043423	-0.024613
-0.93	-0.032146	0.307116	-0.01074	0.119706
-0.93	-0.028214	0.280116	-0.048705	0.08678
-0.93	-0.043864	0.307116	-0.032023	0.13238
-0.93	-0.032146	0.298344	-0.050921	0.165008
-0.93	-0.032146	0.27274	0.009618	0.184271
-0.93	-0.016485	0.30289	0.102298	0.171616
-0.93	0.013451	0.319531	0.157148	0.191417
-0.93	0.016039	0.335396	0.224446	0.218074
-0.93	0.001717	0.335396	0.239275	0.24151
-0.93	-0.043864	0.311311	0.121921	0.185284
-0.93	-0.059997	0.324018	-0.046223	0.085291
-0.9646	-0.071413	0.315671	-0.050221	-0.002309
-1.1091	-0.043864	0.260915	-0.058856	-0.056315
-1.1091	-0.032146	0.324018	0.014057	0.044569
-0.93	-0.043864	0.34504	0.101001	0.192549
-0.93	-0.039667	0.324018	0.10147	0.231871
-0.93	-0.039667	0.285414	0.039812	0.183148
-0.93	-0.050853	0.280116	0.102485	0.161364
-0.93	-0.035687	0.276344	0.073655	0.204563
-0.93	0.001717	0.27274	0.138162	0.198753
-0.93	0.027768	0.311311	0.180911	0.179242
-0.93	0.043484	0.34788	0.235047	0.219083
-0.93	0.016039	0.327557	0.237125	0.233592
-0.93	-0.013027	0.319531	0.130943	0.226676
-0.93	-0.039667	0.281655	-0.012358	0.138992
-0.93	-0.032146	0.324018	-0.046223	0.144809
-0.956	-0.055301	0.29426	-0.060753	0.093751
-1.2556	-0.055301	0.298344	-0.03216	-0.048147
-1.1091	-0.016485	0.320229	0.025332	0.08882
-1.1091	-0.013027	0.340115	0.122558	0.161165
-0.93	0.001717	0.34788	0.239275	0.2459
-0.93	-0.009748	0.352913	0.173972	0.226651
-0.93	-0.009748	0.29426	0.093199	0.195005
-0.93	-0.009748	0.276344	0.093551	0.191322
-0.93	-0.009748	0.285414	0.093889	0.215855
-0.93	0.004574	0.311311	0.129287	0.203413
-0.93	0.043484	0.335396	0.187483	0.202456
-0.93	0.045205	0.340115	0.218833	0.196478
-0.93	0.018497	0.311311	0.188787	0.205526
-0.93	-0.039667	0.238864	0.042706	0.184903
-0.93	-0.043864	0.25111	-0.032023	0.141147
-0.93	-0.043864	0.311311	-0.05253	0.109875
-0.956	-0.043864	0.307116	-0.060753	0.026949
-0.956	-0.043864	0.280116	-0.065181	-0.023898
-1.105	-0.048296	0.324998	-0.03216	0.004252
-1.105	-0.043864	0.328706	0.003028	0.111448
-0.9343	-0.028214	0.336974	0.10147	0.204599
-0.9343	0.016039	0.352913	0.248807	0.256179
-0.9508	0.041676	0.332163	0.296621	0.248302
-0.9374	0.018497	0.332163	0.235047	0.227995
-0.9374	0.032035	0.324018	0.186223	0.217087
-0.93	0.032035	0.315671	0.145395	0.210847
-0.93	0.043484	0.30289	0.137708	0.202229
-0.93	0.056641	0.311311	0.146563	0.187718
-0.93	0.045205	0.332163	0.177485	0.199019
-0.93	0.004574	0.324018	0.120855	0.18285
-0.93	-0.017595	0.27274	0.102665	0.176019
-0.93	-0.050853	0.238864	0.030268	0.185452
-0.93	-0.055301	0.311311	-0.062432	0.153355
-0.93	-0.043864	0.30289	-0.066639	0.092608
-0.962	-0.048296	0.307116	-0.081131	0.041053
-0.962	-0.032146	0.260915	-0.091058	-0.048047
-1.3	-0.032146	0.311535	-0.020629	0.032011
-1.105	-0.032146	0.324018	0.051742	0.172108
-1.105	-0.013027	0.34504	0.122336	0.230408
-0.9343	0.013451	0.34504	0.102103	0.217328
-0.9343	0.041676	0.324018	0.214991	0.212964
-0.9508	0.06944	0.311311	0.271365	0.231859
-0.9374	0.070498	0.324018	0.244228	0.222828
-0.9374	0.070498	0.319531	0.202558	0.206362
-0.93	0.082649	0.315671	0.169826	0.196685
-0.93	0.070498	0.29426	0.14484	0.177054
-0.93	0.070498	0.30289	0.120404	0.163293
-0.93	0.083365	0.311311	0.192387	0.173594
-0.93	0.020834	0.29426	0.120404	0.191761
-0.93	-0.050853	0.281655	0.092834	0.179204
-0.93	0.013451	0.319531	0.191535	0.204936
-0.93	-0.001293	0.340115	0.062594	0.190787
-0.93	-0.066468	0.332163	-0.058418	0.188812
-0.962	-0.039667	0.311311	-0.05253	0.102272
-0.962	-0.059997	0.285414	-0.091058	-0.030657
-1.0417	-0.055301	0.276344	-0.096415	-0.062792
-1.1496	-0.016485	0.324018	0.088778	0.204481
-0.9513	-0.013027	0.34504	0.199351	0.244512
-0.9513	0.027768	0.34504	0.269907	0.265852
-0.9585	0.016039	0.34504	0.264766	0.244189
-0.9585	0.032035	0.324018	0.186223	0.222245
-0.991	0.082649	0.315671	0.162882	0.177801
-1.0046	0.1695	0.315671	0.211532	0.207403
-1.0046	0.12762	0.29426	0.195091	0.210106
-0.9912	0.185721	0.30289	0.193717	0.185101
-0.9912	0.222409	0.29426	0.215392	0.220956
-0.9777	0.148611	0.285414	0.169826	0.190333
-0.9777	0.094925	0.311311	0.154072	0.178442
-0.9643	0.081897	0.285414	0.162023	0.171028
-0.9508	-0.009748	0.290354	0.154801	0.178412
-0.9508	-0.009748	0.319531	0.138632	0.1966
-0.9374	0.001717	0.319531	0.060534	0.184791
-0.9374	-0.043864	0.311311	-0.062432	0.178541
-0.948	-0.039667	0.315671	-0.05253	0.116921
-0.948	-0.055301	0.293464	-0.046223	0.05012
-0.9867	-0.043864	0.270642	-0.080572	-0.04943
-0.9629	-0.001293	0.324018	0.100489	0.180348
-0.9629	0.027768	0.34504	0.246192	0.269429
-0.9552	0.041676	0.332163	0.31807	0.266818
-0.9552	0.058021	0.332163	0.290473	0.253806
-0.9877	0.059336	0.327557	0.24893	0.234543
-0.9877	0.083365	0.324018	0.202558	0.208459
-1.0202	0.158593	0.30289	0.17973	0.182028
-1.0528	0.252133	0.290354	0.204093	0.196674
-1.0528	0.228538	0.263601	0.162023	0.198755
-1.0584	0.201694	0.27274	0.145395	0.139673
-1.0584	0.264377	0.319531	0.193717	0.180724
-1.0449	0.210108	0.290354	0.217084	0.195032
-1.0449	0.138929	0.281655	0.193717	0.209743
-1.0315	0.070498	0.311311	0.195091	0.19876
-1.0181	0.018497	0.311311	0.188787	0.194865
-1.0181	-0.024489	0.29426	0.073655	0.188959
-0.99	-0.016485	0.319531	-0.038228	0.186643
-0.99	-0.043864	0.311311	-0.035329	0.1763
-0.93	-0.043864	0.285414	-0.046223	0.116292
-0.93	-0.043864	0.29426	-0.056542	0.048554
-0.93	-0.071413	0.281655	-0.065181	-0.011218
-1.1128	-0.048296	0.332163	-0.01716	0.057481
-0.9629	-0.028214	0.34788	0.151385	0.237281
-0.9629	0.004574	0.319531	0.277848	0.258524
-0.9552	0.020834	0.311311	0.260484	0.238978
-0.9552	0.094925	0.319531	0.244228	0.207345
-0.9877	0.176581	0.332163	0.24893	0.236777
-0.9877	0.203406	0.328706	0.239275	0.220536
-1.0202	0.234317	0.307116	0.227911	0.191793
-1.0528	0.274327	0.290354	0.180911	0.201428
-1.0528	0.252133	0.263601	0.129287	0.17321
-1.0584	0.216426	0.254229	0.086477	0.158132
-1.0584	0.252133	0.27274	0.103618	0.130171
-1.0449	0.228538	0.281655	0.136847	0.14348
-1.0449	0.149366	0.290354	0.185004	0.205291
-1.0315	0.046843	0.290354	0.209888	0.208056
-1.0181	0.018497	0.281655	0.17288	0.18993
-1.0181	-0.031909	0.269293	0.063564	0.18326
-0.99	-0.020954	0.319531	0.011698	0.169762
-0.99	-0.013027	0.30289	0.061585	0.19443
-0.93	-0.043864	0.311311	0.034986	0.17652
-0.93	-0.050853	0.29426	0.010494	0.131419
-0.93	-0.050853	0.276344	-0.021529	0.052435
-0.9462	-0.055301	0.240663	-0.096415	-0.060006
-1.122	-0.032146	0.336974	0.03686	0.092709
-0.9707	-0.028214	0.332163	0.164884	0.224097
-0.9509	-0.001293	0.30289	0.201087	0.242212
-0.9509	0.001717	0.311311	0.196513	0.204576
-0.9795	0.083365	0.319531	0.23109	0.202363
-0.9795	0.203406	0.311311	0.215392	0.207072
-1.0093	0.264377	0.319531	0.201074	0.219972
-1.0093	0.27854	0.323141	0.213232	0.231527
-1.0495	0.271527	0.311311	0.235047	0.239649
-1.082	0.257086	0.276344	0.162882	0.218322
-1.082	0.257086	0.27274	0.12899	0.191493
-1.1132	0.247251	0.285414	0.153367	0.201994
-1.1132	0.24206	0.27274	0.167955	0.199401
-1.1122	0.185721	0.290354	0.16039	0.187349
-1.1122	0.071506	0.281655	0.192387	0.183234
-1.0987	-0.020954	0.26704	0.224151	0.21766
-1.0848	-0.009748	0.263601	0.164691	0.189708
-1.0848	-0.039667	0.260313	0.042706	0.187908
-1.005	-0.024489	0.260313	-0.050921	0.144925
-1.005	-0.024489	0.298845	0.018992	0.147938
-0.93	-0.024489	0.290354	0.11193	0.168362
-0.93	-0.046632	0.27274	0.121921	0.196471
-0.93	-0.050853	0.281655	0.045315	0.17893
-0.9602	-0.043864	0.247696	-0.035677	0.002042
-1.122	-0.016485	0.336974	0.025332	0.130802
-1.122	0.027768	0.332163	0.181441	0.239671
-0.9707	0.043484	0.340115	0.286206	0.282141
-0.9509	0.117425	0.335396	0.302664	0.260399
-0.9509	0.094025	0.332163	0.251185	0.249145
-0.9795	0.220339	0.340115	0.201074	0.193565
-0.9795	0.275743	0.332163	0.224151	0.186023
-1.0093	0.285418	0.34788	0.213232	0.185996
-1.0093	0.288405	0.335396	0.187483	0.192913
-1.0495	0.271527	0.34504	0.202558	0.203581
-1.082	0.239774	0.29426	0.177485	0.217978
-1.082	0.239774	0.311311	0.111948	0.203283
-1.1132	0.232148	0.311311	0.182682	0.221941
-1.1132	0.096133	0.281655	0.111956	0.156141
-1.1122	-0.014399	0.263601	0.128158	0.150176
-1.1122	-0.006633	0.27274	0.215392	0.15865
-1.0987	0.004574	0.281655	0.275237	0.231209
-1.0848	0.016039	0.290354	0.222511	0.206169
-1.0848	-0.020954	0.263601	0.156338	0.19902
-1.005	-0.07246	0.214229	0.052061	0.137005
-1.005	-0.055301	0.280116	-0.048705	0.053295
-0.93	-0.024489	0.336974	0.09206	0.172451
-0.93	-0.035687	0.315671	0.121726	0.20146
-0.93	-0.028214	0.285414	0.04378	0.152962
-0.9602	-0.055301	0.244616	-0.039451	-0.030986
-1.1916	-0.00447	0.307116	-0.00259	0.071026
-0.9784	0.039771	0.332163	0.197667	0.241128
-0.9784	0.105643	0.352913	0.289855	0.266286
-0.9494	0.159554	0.332163	0.302558	0.252798
-0.9781	0.205186	0.307116	0.255684	0.227643
-0.9781	0.167234	0.307116	0.226	0.225863
-1.0067	0.257086	0.315671	0.161193	0.185852
-1.0067	0.249648	0.311311	0.120404	0.158855
-1.0353	0.264377	0.323141	0.146563	0.152496
-1.0353	0.25968	0.303134	0.16377	0.181535
-1.0639	0.247251	0.290354	0.154072	0.220122
-1.1032	0.247251	0.290354	0.144303	0.230833
-1.1032	0.257086	0.290354	0.136847	0.197859
-1.1438	0.228538	0.278058	0.127898	0.210323
-1.1438	0.073389	0.178107	0.072166	0.137773
-1.1711	-0.057331	0.211886	0.066257	0.028257
-1.1711	-0.020954	0.281655	0.196513	0.149122
-1.166	0.018497	0.319531	0.2512	0.201302
-1.106	0.020834	0.327557	0.24893	0.195467
-1.106	-0.006633	0.311311	0.218833	0.215418
-1.0199	-0.050853	0.27274	0.130244	0.191106
-1.0199	-0.071413	0.27274	-0.02229	0.07501
-0.9338	-0.066468	0.298845	-0.012358	0.118172
-0.9338	-0.066468	0.311311	0.024859	0.192684
-0.93	-0.066468	0.29426	-0.042417	0.144832
-1.0085	-0.082555	0.254229	-0.060753	-0.02929
-1.1916	-0.028214	0.34504	-0.00259	0.127358
-1.1916	0.001717	0.332163	0.066604	0.167751
-0.9784	0.06944	0.340115	0.255975	0.250591
-0.9784	0.197975	0.352913	0.262318	0.243302
-0.9494	0.281435	0.332163	0.280543	0.234472
-0.9781	0.301948	0.315671	0.224151	0.204776
-0.9781	0.25968	0.298344	0.171827	0.196339
-1.0067	0.249648	0.30289	0.171827	0.192194
-1.0067	0.285418	0.319531	0.201074	0.209183
-1.0353	0.27854	0.298845	0.201074	0.181622
-1.0353	0.257086	0.30289	0.193717	0.191953
-1.0639	0.281435	0.311311	0.161193	0.206271
-1.1032	0.239774	0.298845	0.127403	0.218026
-1.1032	0.156788	0.25111	0.089228	0.194119
-1.1438	0.049896	0.199409	0.037667	0.141948
-1.1438	-0.028317	0.119294	-0.058085	-0.018023
-1.1711	-0.057331	0.130688	0.028542	0.037463
-1.1711	-0.020954	0.227304	0.121184	0.111255
-1.166	-0.006633	0.285414	0.222511	0.146377
-1.106	-0.003672	0.27274	0.218833	0.174742
-1.106	0.00729	0.319531	0.193717	0.163496
-1.0199	0.018497	0.298845	0.190137	0.185685
-1.0199	-0.055301	0.302617	0.010494	0.144283
-0.9338	-0.039667	0.302617	-0.03879	0.119838
-0.9338	-0.055301	0.289346	-0.012358	0.117396
-0.93	-0.055301	0.29426	-0.025404	0.124072
-1.0085	-0.071413	0.263601	-0.056542	0.018129
-1.0429	-0.013027	0.336974	0.089311	0.230831
-1.0429	-0.009748	0.34504	0.187495	0.240299
-0.9266	0.128559	0.335396	0.220641	0.218775
-0.9266	0.26237	0.355464	0.208297	0.210737
-0.9766	0.311669	0.355464	0.255684	0.220269
-1.0052	0.302156	0.343054	0.239946	0.194072
-1.0052	0.282532	0.355464	0.22236	0.190614
-1.0338	0.27854	0.327557	0.23109	0.215541
-1.0338	0.264377	0.327557	0.227911	0.216214
-1.0624	0.27854	0.327557	0.226	0.225811
-1.0624	0.254582	0.323141	0.199637	0.246064
-1.091	0.271527	0.307136	0.159613	0.22885
-1.1196	0.25968	0.290354	0.111956	0.197249
-1.1196	0.117121	0.241675	0.079893	0.15474
-1.1538	-0.014399	0.143939	0.049021	0.093757
-1.1538	-0.042622	0.168326	-0.004365	0.024839
-1.1972	0.009874	0.224626	0.149163	0.161318
-1.1972	0.00729	0.234751	0.17288	0.189801
-1.1824	-0.017595	0.244616	0.164691	0.17871
-1.1009	-0.020954	0.231999	0.147178	0.185123
-1.1009	-0.020954	0.241675	0.083531	0.138367
-1.0196	-0.006633	0.298845	0.16377	0.170561
-1.0196	-0.024489	0.30289	0.059438	0.15693
-0.943	-0.039667	0.29426	-0.035329	0.082867
-0.943	-0.066468	0.26704	-0.042417	0.066755
-0.93	-0.066468	0.276344	-0.046223	0.038942
-1.0293	-0.055301	0.214229	-0.050221	-0.035396
-1.0659	0.001717	0.30289	0.222686	0.259643
-1.0659	-0.009748	0.324018	0.305655	0.275307
-1.0041	0.105836	0.324018	0.253399	0.237756
-1.0041	0.257086	0.34504	0.208297	0.189711
-0.8833	0.305289	0.315671	0.246732	0.198252
-0.893	0.298789	0.34504	0.217084	0.167077
-0.893	0.314985	0.343054	0.253399	0.205557
-0.9439	0.305216	0.319531	0.253399	0.219469
-0.9439	0.27854	0.340115	0.224151	0.214655
-0.9947	0.27854	0.335396	0.167955	0.218271
-0.9947	0.271527	0.350538	0.167064	0.246668
-1.0456	0.268824	0.326526	0.191099	0.25513
-1.0964	0.232148	0.303134	0.136041	0.215771
-1.0964	0.074269	0.25111	0.11195	0.170809
-1.1473	0.009874	0.188897	0.103006	0.174341
-1.1473	0.009874	0.222072	0.102485	0.064226
-1.2	0.147887	0.319531	0.213232	0.215785
-1.2	0.117192	0.30289	0.305655	0.245214
-1.147	0.048405	0.281655	0.317565	0.265806
-1.077	0.034014	0.281655	0.299543	0.250011
-1.077	-0.006633	0.244616	0.188787	0.194129
-1.0135	-0.046632	0.276344	0.092454	0.147804
-1.0135	-0.050853	0.324018	0.024859	0.128909
-0.9501	-0.050853	0.263601	-0.028666	0.027893
-0.9501	-0.050853	0.285414	-0.028666	0.003713
-0.93	-0.050853	0.281655	-0.002223	0.034904
-1.0374	-0.066468	0.145479	-0.060753	-0.064
-1.2068	-0.001293	0.319531	0.162712	0.20498
-1.0659	-0.009748	0.324018	0.305655	0.272497
-1.0659	0.045205	0.319531	0.342221	0.27748
-1.0041	0.058021	0.319531	0.314444	0.262225
-1.0041	0.24443	0.343054	0.229206	0.188219
-0.8833	0.279741	0.298845	0.212166	0.190101
-0.893	0.292167	0.285414	0.198246	0.189765
-0.893	0.285418	0.307136	0.218947	0.229006
-0.9439	0.268824	0.269293	0.191099	0.17852
-0.9439	0.268824	0.281655	0.152027	0.183693
-0.9947	0.275743	0.290354	0.127898	0.207499
-0.9947	0.275743	0.298845	0.135658	0.205992
-1.0456	0.275743	0.294971	0.175384	0.222006
-1.0964	0.244938	0.294971	0.22236	0.229424
-1.0964	0.106831	0.260313	0.22236	0.196443
-1.1473	0.00729	0.199409	0.121184	0.184177
-1.1473	0.060591	0.27274	0.121016	0.062624
-1.2	0.24206	0.350538	0.226	0.236164
-1.2	0.1931	0.33087	0.277848	0.238463
-1.147	0.106366	0.315232	0.284216	0.248963
-1.077	0.072469	0.315232	0.275237	0.211464
-1.077	0.020834	0.307136	0.268835	0.247282
-1.0135	-0.031909	0.27274	0.2512	0.224502
-1.0135	-0.031909	0.278058	0.194487	0.17514
-0.9501	-0.035687	0.315232	0.090774	0.147175
-0.9501	-0.050853	0.269293	-0.018326	0.050452
-0.93	-0.066468	0.257494	-0.075692	-0.060866
-1.0374	-0.055301	0.051982	-0.085712	-0.106445
-1.0362	0.013451	0.324018	0.152187	0.182641
-1.1512	0.041676	0.324018	0.296264	0.272994
-1.1512	0.094925	0.336974	0.29379	0.268327
-1.0893	0.138929	0.34504	0.275237	0.24153
-1.0893	0.220339	0.335396	0.237907	0.234753
-1.0275	0.252165	0.327557	0.220627	0.224784
-0.8814	0.266212	0.327557	0.242542	0.230703
-0.8814	0.275743	0.298845	0.242542	0.245478
-0.8086	0.216426	0.238864	0.152027	0.161837
-0.8086	0.224367	0.269293	0.167064	0.177649
-0.8595	0.252165	0.290354	0.165364	0.221413
-0.8595	0.244938	0.278058	0.120264	0.18664
-0.9103	0.239774	0.274612	0.14484	0.161954
-0.9611	0.184318	0.269293	0.233036	0.213097
-0.9611	0.106528	0.231999	0.237907	0.202615
-1.012	0.009874	0.224626	0.149163	0.189376
-1.012	0.060591	0.29426	0.130244	0.095946
-1.1195	0.24206	0.319531	0.211532	0.229213
-1.1195	0.239774	0.311311	0.2512	0.229131
-1.1987	0.224367	0.294971	0.244228	0.233611
-1.084	0.1931	0.303134	0.2512	0.233033
-1.084	0.12762	0.335396	0.271365	0.247055
-1.0206	0.059336	0.343054	0.284216	0.253529
-1.0206	0.009874	0.338425	0.277848	0.250662
-0.9571	-0.031909	0.338425	0.199508	0.219916
-0.9571	-0.050853	0.318905	0.022894	0.123792
-0.93	-0.066468	0.241675	-0.050221	-0.038862
-1.141	-0.077375	0.037207	-0.102061	-0.106782
-1.0362	-0.013027	0.332163	0.2187	0.167847
-1.1512	0.058021	0.332163	0.308477	0.284785
-1.1512	0.187182	0.324018	0.272708	0.257838
-1.0893	0.25968	0.332163	0.233036	0.229863
-1.0893	0.232148	0.332163	0.24893	0.227266
-1.0275	0.261772	0.30289	0.255684	0.21805
-0.8814	0.268824	0.281655	0.224151	0.228383
-0.8814	0.249829	0.298845	0.192387	0.23469
-0.8086	0.252165	0.278058	0.198246	0.223696
-0.8086	0.173008	0.269293	0.175384	0.18823
-0.8595	0.174153	0.269293	0.13727	0.163944
-0.8595	0.155123	0.222072	0.17973	0.173284
-0.9103	0.156788	0.25111	0.213232	0.17199
-0.9611	0.148611	0.263601	0.275237	0.20768
-0.9611	0.048405	0.222072	0.227911	0.192898
-1.012	-0.000853	0.222072	0.102665	0.138383
-1.012	0.095346	0.278058	0.220641	0.16091
-1.1195	0.252133	0.290354	0.264766	0.235112
-1.1195	0.271527	0.311311	0.227911	0.214881
-1.1987	0.275743	0.307136	0.275237	0.236855
-1.084	0.261772	0.278058	0.275237	0.23785
-1.084	0.198461	0.290354	0.2512	0.222779
-1.0206	0.164161	0.294971	0.255684	0.238162
-1.0206	0.117121	0.307136	0.268835	0.241188
-0.9571	0.009874	0.294971	0.197984	0.225529
-0.9571	-0.046632	0.298845	0.036665	0.123635
-0.93	-0.066468	0.222072	-0.065181	-0.036695
-1.141	-0.082555	0.037207	-0.102061	-0.113434
-0.93	-0.196968	0.043302	0.007206	-0.013918
-1.05	-0.167718	0.030101	0.02923	0.019762
-0.9938	0.041676	0.340115	0.220657	0.198764
-1.1143	0.160557	0.352913	0.259948	0.275645
-1.1143	0.252133	0.315671	0.233036	0.23991
-1.1746	0.268824	0.315671	0.178588	0.211701
-1.1746	0.259255	0.315671	0.233036	0.218469
-1.1128	0.254582	0.315671	0.284216	0.234537
-1.0509	0.252165	0.29426	0.277848	0.239451
-1.0509	0.247251	0.285414	0.224151	0.214338
-0.8794	0.136446	0.219635	0.111941	0.125541
-0.8794	0.006847	0.142546	-0.006213	0.0334
-0.7242	0.029141	0.199409	0.055492	0.087054
-0.7242	0.095748	0.281655	0.202558	0.168537
-0.775	0.200047	0.311311	0.284216	0.233548
-0.8259	0.2066	0.290354	0.296621	0.231824
-0.8259	0.136446	0.260313	0.268835	0.20934
-0.8767	0.073389	0.214229	0.211532	0.145258
-0.8767	0.116988	0.30289	0.204093	0.204697
-0.9401	0.247251	0.298845	0.317565	0.248721
-0.9401	0.254582	0.298845	0.28699	0.219177
-0.9507	0.24443	0.323141	0.296621	0.249577
-1.1267	0.17787	0.298845	0.311416	0.24141
-1.1267	0.137378	0.286615	0.285035	0.215167
-1.1098	0.218346	0.303134	0.285035	0.222769
-1.1098	0.17787	0.294971	0.276398	0.24257
-0.9642	0.046843	0.298845	0.237125	0.209386
-0.9642	-0.009748	0.241675	0.111921	0.148611
-1.0492	-0.088029	0.119538	-0.050221	-0.035235
-0.93	-0.222497	0.015757	-0.186299	-0.069179
-0.93	-0.196968	-0.003732	-0.042959	-0.018308
-1.05	-0.160501	-0.024445	0.022149	-0.058298
-1.05	-0.120563	-0.037684	-0.035838	-0.001152
-0.8128	-0.149052	0.072483	0.006897	-0.303113
-1.2111	-0.028214	0.328706	0.008949	0.15532
-0.9938	0.001717	0.327557	0.133882	0.198988
-0.9938	0.094486	0.343054	0.302558	0.264007
-1.1143	0.210108	0.34788	0.287712	0.273102
-1.1143	0.282532	0.319531	0.215392	0.215489
-1.1746	0.268824	0.30289	0.185004	0.18635
-1.1746	0.275743	0.315232	0.215392	0.200895
-1.1128	0.261772	0.311311	0.255684	0.219198
-1.0509	0.237569	0.319531	0.284216	0.241077
-1.0509	0.230056	0.281655	0.272708	0.252919
-0.8794	0.106682	0.178107	0.187483	0.152022
-0.8794	0.012335	0.119413	0.073655	0.074609
-0.7242	-0.021638	0.199409	0.042706	0.04898
-0.7242	0.095346	0.290354	0.155556	0.153871
-0.775	0.18167	0.319531	0.239946	0.219699
-0.8259	0.196931	0.278058	0.226	0.210727
-0.8259	0.086508	0.229369	0.147178	0.129763
-0.8767	0.030991	0.234751	0.121016	0.114014
-0.8767	0.174153	0.311311	0.226	0.230183
-0.9401	0.244938	0.298845	0.268835	0.234215
-0.9401	0.244938	0.319531	0.260484	0.201616
-0.9507	0.200047	0.335396	0.284216	0.266923
-1.1267	0.08405	0.315232	0.302664	0.267866
-1.1267	0.009874	0.315232	0.293322	0.233642
-1.1098	0.049896	0.303134	0.196513	0.182266
-1.1098	0.08405	0.290354	0.17973	0.183351
-0.9642	0.00729	0.298845	0.201087	0.142536
-0.9642	-0.024489	0.188897	0.10147	0.155873
-1.0492	-0.050853	0.037207	-0.007763	-0.099949
-0.93	-0.245514	-0.087125	-0.224931	-0.021076
-0.93	-0.238327	-0.104295	-0.149301	-0.001502
-0.9961	-0.196968	-0.087048	-0.02801	0.00102
-0.9961	-0.140996	-0.044156	-0.01846	-0.028833
-0.7858	-0.214949	0.1004	0.025116	-0.147412
-0.6054	-0.222844	0.163948	-0.048482	-0.224352
-1.2066	-0.013027	0.311311	0.051742	0.083633
-1.0324	0.016039	0.311311	0.153022	0.25815
-0.8814	0.070498	0.34788	0.246192	0.234354
-0.8814	0.207037	0.355464	0.258045	0.258018
-0.9305	0.292167	0.343054	0.287712	0.267993
-0.9305	0.314653	0.33087	0.235933	0.226431
-1.051	0.305289	0.335396	0.206758	0.21278
-1.051	0.282532	0.323141	0.22236	0.179416
-1.198	0.275743	0.303134	0.255684	0.223349
-1.1362	0.252165	0.315232	0.262318	0.239232
-1.1362	0.20494	0.290354	0.281529	0.237166
-1.0526	0.116926	0.231999	0.242052	0.186219
-1.0526	0.004398	0.167025	0.173972	0.152271
-0.8775	0.001833	0.167025	0.082973	0.096205
-0.8775	0.095748	0.188897	0.130244	0.099854
-0.7024	0.116988	0.199409	0.155556	0.099041
-0.6906	0.053988	0.199409	0.055492	0.135269
-0.6906	0.048405	0.231999	0.102665	0.093571
-0.7414	0.220339	0.281655	0.226	0.222661
-0.7414	0.237569	0.30289	0.281529	0.241442
-0.7568	0.266212	0.319531	0.255684	0.234801
-0.7568	0.266212	0.327557	0.255684	0.243311
-0.6761	0.234317	0.343054	0.296621	0.276194
-0.8521	0.127334	0.315232	0.305655	0.277388
-0.8521	0.035899	0.319531	0.275237	0.239682
-1.0281	0.012335	0.27274	0.209888	0.177306
-1.0281	-0.000853	0.290354	0.111933	0.155105
-1.2042	-0.042622	0.238864	0.08116	0.101601
-1.2042	-0.077375	0.06631	-0.021529	0.022689
-0.93	-0.237115	-0.095957	-0.183473	-0.055562
-0.93	-0.252886	-0.116025	-0.192381	0.026212
-0.937	-0.222305	-0.054204	-0.045526	0.02234
-0.937	-0.177303	-0.031147	-0.029697	0.002903
-0.8633	-0.207732	0.071111	-0.029901	0.005519
-0.7499	-0.215747	0.156797	-0.05729	-0.049262
-1.2169	0.016039	0.336974	0.153892	0.203502
-0.9251	0.043484	0.34788	0.255975	0.280897
-0.8262	0.106197	0.355464	0.299543	0.245203
-0.8262	0.257086	0.355464	0.290473	0.249769
-0.8182	0.302156	0.343054	0.287712	0.25411
-0.8182	0.295735	0.335396	0.281529	0.241398
-0.885	0.289195	0.343054	0.242542	0.226289
-0.885	0.275743	0.315232	0.22236	0.19786
-0.9877	0.27854	0.319531	0.275237	0.224561
-1.1345	0.264377	0.27274	0.271365	0.225016
-1.1345	0.208321	0.281655	0.229887	0.178519
-1.1596	0.146527	0.236174	0.244228	0.198174
-1.1596	0.096133	0.238864	0.244228	0.200258
-1.0506	0.096502	0.211886	0.139119	0.173517
-1.0506	0.051321	0.248127	0.173972	0.121141
-0.8755	0.074269	0.25111	0.24893	0.213442
-0.7005	0.064032	0.229369	0.138162	0.159351
-0.7005	0.064032	0.278058	0.17973	0.136906
-0.6062	0.237569	0.274612	0.251185	0.236116
-0.6062	0.273039	0.278058	0.266383	0.234367
-0.5735	0.279741	0.298845	0.266383	0.236847
-0.5735	0.308461	0.335396	0.275237	0.253477
-0.56	0.281435	0.33087	0.302664	0.268207
-0.6449	0.188703	0.318905	0.308604	0.262072
-0.6449	0.046843	0.303134	0.235047	0.216159
-0.942	-0.028317	0.294971	0.130244	0.161185
-0.942	-0.042622	0.269293	0.072896	0.120225
-1.2391	-0.046632	0.165784	0.048188	0.077946
-0.9487	-0.216778	0.043302	-0.191252	-0.165299
-0.93	-0.163193	-0.040386	-0.223647	-0.106237
-0.93	-0.216778	-0.103728	-0.188271	0.019498
-0.937	-0.230323	-0.112055	-0.086585	0.02746
-0.937	-0.169925	-0.067731	-0.068194	0.017943
-0.8633	-0.230323	-0.01276	-0.066281	0.011505
-0.7499	-0.185323	0.063097	-0.112801	-0.026279
-0.7499	-0.169209	0.128992	-0.034356	-0.184453
-1.2169	-0.071413	0.324018	-0.00259	0.010362
-1.2169	0.001717	0.340115	0.133407	0.170121
-0.9251	0.055191	0.340115	0.267294	0.262561
-0.8262	0.170707	0.355464	0.277848	0.251204
-0.8262	0.298424	0.350538	0.259948	0.242023
-0.8182	0.317933	0.355464	0.287712	0.250564
-0.8182	0.305289	0.327557	0.29379	0.234523
-0.885	0.298789	0.335396	0.272708	0.233119
-0.885	0.247251	0.311311	0.235933	0.222223
-0.9877	0.230056	0.298845	0.239946	0.207595
-1.1345	0.228037	0.27274	0.264766	0.210307
-1.1345	0.20494	0.25111	0.244228	0.191013
-1.1596	0.212791	0.265994	0.264766	0.211234
-1.1596	0.214576	0.254155	0.255684	0.230391
-1.0506	0.136446	0.152822	0.139119	0.121099
-1.0506	0.029141	0.226855	0.102298	0.080415
-0.8755	0.147193	0.265994	0.242052	0.198531
-0.7005	0.08405	0.238864	0.130587	0.109687
-0.7005	0.06179	0.265994	0.173972	0.148426
-0.6062	0.232148	0.291256	0.259948	0.243397
-0.6062	0.282532	0.286615	0.272708	0.243619
-0.5735	0.29278	0.315232	0.266383	0.246298
-0.5735	0.305355	0.323141	0.284216	0.254864
-0.56	0.314348	0.33087	0.290473	0.259232
-0.6449	0.317492	0.31111	0.296621	0.260842
-0.6449	0.234317	0.278058	0.290473	0.231465
-0.942	0.08405	0.217305	0.207325	0.170146
-0.942	-0.017595	0.165784	0.060534	0.039279
-1.2391	-0.035687	0.051982	-0.032086	-0.07827
-0.93	-0.223423	0.055638	-0.172367	-0.141722
-0.93	-0.1774	0.044357	-0.238407	-0.096001
-0.93	-0.117797	-0.010264	-0.231485	-0.029658
-0.93	-0.196146	-0.074012	-0.214763	0.033026
-0.93	-0.18953	-0.122067	-0.164849	0.027599
-0.9417	-0.253701	-0.05701	-0.066215	-0.053336
-0.9417	-0.238327	-0.035445	-0.071814	-0.021655
-0.8902	-0.18953	0.057566	-0.119344	-0.05344
-0.8902	-0.153645	0.135949	-0.069841	-0.047781
-0.9225	-0.120563	0.148206	-0.069841	-0.102681
-1.1236	-0.024489	0.34504	0.027452	0.073091
-1.1236	-0.009748	0.382598	0.197667	0.251904
-0.8772	0.045205	0.362873	0.267294	0.270366
-0.7785	0.213892	0.343054	0.317565	0.246103
-0.7785	0.298789	0.335396	0.299764	0.253593
-0.756	0.28632	0.343054	0.281529	0.247878
-0.756	0.295735	0.335396	0.29379	0.226318
-0.7549	0.282532	0.335396	0.270255	0.226972
-0.7549	0.208321	0.298845	0.23109	0.223245
-0.8396	0.165145	0.238864	0.204093	0.111684
-0.926	0.236566	0.265994	0.264766	0.19063
-0.926	0.252133	0.260313	0.290473	0.186678
-1.063	0.257086	0.286615	0.284216	0.224501
-1.063	0.264377	0.298845	0.268835	0.243195
-1.183	0.147193	0.187186	0.155556	0.155403
-1.183	0.001833	0.20143	0.039812	0.039793
-1.0487	0.025181	0.19748	0.121184	0.116542
-0.8736	0.014683	0.199409	0.063564	0.027783
-0.8736	0.085932	0.257168	0.24893	0.180049
-0.56	0.237569	0.294971	0.291043	0.24527
-0.56	0.282532	0.307136	0.296952	0.244459
-0.56	0.302156	0.323141	0.287712	0.247449
-0.56	0.314653	0.33087	0.281529	0.258843
-0.56	0.333652	0.33087	0.299543	0.265813
-0.56	0.332582	0.33087	0.275237	0.261747
-0.56	0.271527	0.318905	0.287712	0.242069
-0.7323	0.138929	0.257168	0.273979	0.246981
-0.7323	-0.006633	0.107003	0.10147	0.012793
-0.93	-0.19867	0.061421	-0.144566	-0.077814
-0.93	-0.130403	0.062883	-0.237285	-0.065003
-0.93	-0.091086	0.053081	-0.238156	-0.076759
-0.93	-0.140686	-0.019552	-0.201411	0.013862
-0.93	-0.190817	-0.092525	-0.10687	0.018974
-0.9417	-0.214509	0.008866	-0.122818	-0.007625
-0.8902	-0.158651	0.100648	-0.072129	-0.011246
-0.8902	-0.131758	0.156797	-0.046223	-0.058016
-0.9225	-0.104057	0.207516	-0.058856	-0.077458
-1.3	-0.043864	0.274418	-0.01716	-0.028071
-1.1236	-0.009748	0.319531	0.132953	0.215246
-1.1236	0.032035	0.34788	0.296264	0.291758
-0.8772	0.082649	0.350538	0.305655	0.274439
-0.7785	0.194661	0.350538	0.226	0.239476
-0.7785	0.302156	0.343054	0.285035	0.240515
-0.756	0.305355	0.335396	0.278924	0.231432
-0.756	0.308461	0.323141	0.264007	0.222445
-0.7549	0.239774	0.286615	0.251185	0.215134
-0.7549	0.136446	0.25111	0.173972	0.145365
-0.8396	0.016925	0.209651	0.111933	0.030227
-0.926	0.127334	0.257168	0.235047	0.189227
-0.926	0.187416	0.307136	0.296621	0.238738
-1.063	0.242703	0.303134	0.296621	0.253141
-1.063	0.190152	0.290354	0.239946	0.237245
-1.183	0.096133	0.175209	0.138632	0.14903
-1.183	0.049896	0.187186	0.083531	0.054108
-1.0487	0.025181	0.153717	0.121184	0.046248
-0.8736	0.117053	0.226855	0.180911	0.142663
-0.8736	0.254582	0.274612	0.288379	0.224731
-0.56	0.295735	0.294971	0.264007	0.221622
-0.56	0.295735	0.291256	0.291043	0.24384
-0.56	0.311669	0.33087	0.287712	0.244527
-0.56	0.320735	0.33087	0.281529	0.260727
-0.56	0.326711	0.33087	0.287712	0.264675
-0.56	0.320735	0.33087	0.278924	0.272567
-0.56	0.201694	0.291256	0.264766	0.257839
-0.7323	0.046843	0.187186	0.111921	0.170009
-0.7323	-0.035687	-0.006465	-0.046223	-0.100468
-0.93	-0.209497	0.073724	0.029857	-0.038728
-0.93	-0.18766	0.060658	-0.040958	0.001704
-0.93	-0.134407	0.068767	-0.090553	-0.047449
-0.93	-0.053384	0.056444	-0.201667	-0.051377
-0.93	-0.07596	0.032741	-0.210875	0.000715
-0.93	-0.161232	-0.033649	-0.146378	0.017121
-1.0158	-0.190817	0.050553	-0.148644	0.044037
-0.949	-0.16091	0.145131	-0.025838	0.152882
-0.949	-0.122407	0.228761	-0.035329	0.092473
-0.93	-0.055301	0.30289	-0.054427	-0.040578
-1.0014	-0.028214	0.285414	-0.043423	-0.056858
-1.269	-0.050853	0.324018	0.063243	0.096625
-0.9234	-0.020954	0.340115	0.232919	0.247516
-0.9234	0.058021	0.340115	0.334682	0.285154
-0.8278	0.13839	0.34788	0.299764	0.274287
-0.7308	0.1695	0.343054	0.275237	0.256351
-0.7308	0.187182	0.327557	0.195091	0.209978
-0.6937	0.271527	0.315232	0.264007	0.186206
-0.6937	0.282532	0.307136	0.272708	0.226367
-0.6927	0.239774	0.290354	0.281529	0.236687
-0.6927	0.096133	0.229369	0.199508	0.189346
-0.7078	0.051321	0.217305	0.130587	0.099224
-0.7942	0.145887	0.265994	0.262318	0.192345
-0.7942	0.20494	0.303134	0.281529	0.22405
-0.8806	0.187416	0.303134	0.272708	0.245084
-0.8806	0.116926	0.269293	0.239946	0.231389
-0.9914	0.052683	0.188897	0.111933	0.147829
-0.9914	-0.011355	0.153717	-0.019313	0.013187
-1.1802	-0.00568	0.176624	0.082393	-0.00931
-0.56	0.126542	0.307136	0.224151	0.17571
-0.56	0.242703	0.283031	0.267877	0.215002
-0.56	0.28632	0.303134	0.257651	0.211402
-0.56	0.299124	0.323141	0.287712	0.238395
-0.56	0.324084	0.33087	0.281529	0.243136
-0.56	0.330126	0.33087	0.29379	0.256468
-0.56	0.345541	0.326526	0.29379	0.272103
-0.56	0.274327	0.318905	0.251185	0.26267
-0.56	0.071506	0.238864	0.121358	0.157872
-0.8671	-0.020954	0.068791	-0.060753	-0.025015
-0.93	-0.185495	0.066043	-0.029697	0.024305
-0.93	-0.155504	0.061421	0.005955	-0.00555
-0.93	-0.122769	0.053958	0.004674	-0.021169
-0.93	-0.024917	0.062162	-0.070459	0.00457
-0.93	0.000844	0.034	-0.13198	-0.045346
-0.93	-0.081021	-0.043002	-0.162862	-0.0167
-1.0158	-0.230323	0.069023	-0.073088	0.060153
-0.949	-0.199953	0.144053	-0.01374	0.158532
-0.949	-0.156235	0.219931	0.002827	0.190296
-0.93	-0.093434	0.26704	-0.054427	-0.007393
-1.0014	-0.043864	0.257494	-0.074753	-0.083301
-1.269	-0.024489	0.340115	0.143772	0.181489
-0.9234	0.016039	0.327557	0.283328	0.264933
-0.9234	0.117266	0.327557	0.342221	0.268737
-0.8278	0.234317	0.319531	0.311416	0.264824
-0.7308	0.259255	0.315232	0.281529	0.238193
-0.7308	0.208321	0.307136	0.275237	0.229155
-0.6937	0.2066	0.343054	0.272708	0.222168
-0.6937	0.259255	0.31111	0.272708	0.214982
-0.6927	0.224367	0.286615	0.262318	0.198639
-0.6927	0.136446	0.260313	0.267294	0.196006
-0.7078	0.029141	0.25111	0.093199	0.146384
-0.7942	0.106528	0.25111	0.074385	0.107248
-0.7942	0.06179	0.260313	0.102298	0.124112
-0.8806	0.106682	0.294971	0.180911	0.157273
-0.8806	0.074269	0.294971	0.227911	0.208514
-0.9914	0.106528	0.238864	0.220641	0.195787
-0.9914	-0.021638	0.167025	0.02674	0.031531
-1.1802	0.052683	0.222072	0.082973	0.026232
-0.56	0.173008	0.283031	0.244604	0.205368
-0.56	0.266212	0.291256	0.296952	0.237853
-0.56	0.289919	0.31111	0.291043	0.236882
-0.56	0.305355	0.33087	0.29379	0.227061
-0.56	0.305355	0.33087	0.290473	0.235471
-0.56	0.317492	0.307154	0.287712	0.260886
-0.56	0.289919	0.314838	0.29379	0.281856
-0.56	0.174153	0.251267	0.227911	0.225839
-0.56	-0.017595	0.081952	-0.048705	0.008113
-0.8671	-0.061781	-0.010014	-0.101308	-0.113011
-0.93	-0.16819	0.066043	-0.072476	0.037583
-0.93	-0.14921	0.060658	0.016726	0.011639
-0.93	-0.122769	0.047341	0.032576	-0.015804
-0.93	-0.020853	0.061421	0.008835	-0.004819
-0.93	0.043151	0.052178	-0.061072	-0.005537
-0.93	-0.053348	-0.024445	-0.142946	-0.067604
-1.1187	-0.21536	0.070473	-0.09088	-0.010459
-0.9702	-0.21536	0.187787	0.022729	0.125553
-0.9702	-0.153645	0.276293	0.039812	0.192016
-0.93	-0.127032	0.281655	-0.060753	0.042059
-1.0121	-0.076637	0.26704	-0.074753	-0.071047
-1.2316	-0.032146	0.237636	-0.028433	-0.02922
-1.2316	0.013451	0.340115	0.163775	0.204299
-0.8797	0.041676	0.315232	0.305655	0.271662
-0.8797	0.180614	0.323141	0.322686	0.26266
-0.7783	0.295242	0.323141	0.305639	0.258161
-0.6827	0.327544	0.315232	0.259948	0.230401
-0.6827	0.292167	0.323141	0.266383	0.22442
-0.6315	0.24443	0.31111	0.29379	0.228297
-0.6315	0.218346	0.281655	0.262318	0.199768
-0.6305	0.2066	0.281655	0.2512	0.179688
-0.6305	0.155123	0.27274	0.2512	0.203998
-0.6295	0.041056	0.222072	0.11193	0.08151
-0.6624	0.004398	0.231999	0.102103	0.108204
-0.6624	0.064032	0.219635	0.173972	0.135445
-0.7488	0.001833	0.226855	0.11193	0.085718
-0.7488	0.001833	0.245272	0.102298	0.096274
-0.8352	0.02306	0.226855	0.157989	0.141371
-0.8352	-0.000853	0.188897	0.00745	-0.016716
-1.1989	0.085332	0.260313	0.197984	0.125063
-0.56	0.228037	0.291256	0.285035	0.231986
-0.56	0.277041	0.315232	0.302762	0.252143
-0.56	0.308461	0.318905	0.299764	0.251674
-0.56	0.314653	0.318905	0.287712	0.224515
-0.56	0.33606	0.33087	0.287712	0.24124
-0.56	0.33606	0.299295	0.299764	0.261912
-0.56	0.257086	0.307154	0.281529	0.27307
-0.7073	0.095346	0.207516	0.157989	0.137786
-0.7073	-0.031909	0.034983	-0.12707	-0.093505
-0.952	0.019008	0.130465	0.075592	0.095476
-0.93	-0.140686	0.052178	-0.057436	0.054588
-0.93	-0.134407	0.03867	0.016726	0.017567
-0.93	-0.094207	0.039754	0.026356	0.002642
-0.93	-0.013032	0.047341	0.034362	-0.003727
-0.8577	0.049638	0.075454	-0.006374	-0.024259
-0.8577	-0.022747	-0.007754	-0.097534	-0.077816
-1.1344	-0.178913	0.12553	-0.143034	-0.031307
-0.9764	-0.171046	0.220177	0.017461	0.170719
-0.9764	-0.093106	0.298845	0.033517	0.203897
-0.93	-0.066468	0.269293	-0.035677	0.019036
-1.0047	-0.082555	0.263601	-0.047609	-0.074264
-1.2183	-0.032146	0.276344	0.038718	0.023133
-1.2183	0.013451	0.340115	0.238517	0.229517
-0.8235	0.06833	0.319531	0.317097	0.278529
-0.8235	0.257385	0.332163	0.317097	0.259453
-0.7342	0.305289	0.332163	0.320185	0.243796
-0.6392	0.317933	0.327557	0.314444	0.237403
-0.6392	0.317933	0.315232	0.305639	0.211176
-0.5693	0.25471	0.323141	0.29379	0.239385
-0.5693	0.176581	0.290354	0.258045	0.192589
-0.5683	0.200047	0.290354	0.237125	0.171039
-0.5683	0.182969	0.290354	0.205681	0.201579
-0.5673	0.147887	0.241675	0.157148	0.072286
-0.5662	0.182969	0.291256	0.255684	0.224667
-0.5662	0.214576	0.271309	0.281529	0.230723
-0.6777	0.164161	0.269293	0.196513	0.238012
-0.6777	0.039415	0.238864	0.052061	0.10026
-0.9247	-0.011355	0.175209	0.081789	0.125919
-0.9247	-0.063352	0.188897	-0.045054	-0.068549
-1.0842	0.052683	0.260313	0.129913	0.115411
-0.56	0.228037	0.287691	0.270255	0.2271
-0.56	0.274427	0.299295	0.302762	0.251721
-0.56	0.29278	0.318905	0.287712	0.238351
-0.56	0.308461	0.323141	0.275237	0.230298
-0.56	0.330126	0.318905	0.281529	0.257302
-0.56	0.256822	0.287691	0.272708	0.255865
-0.56	0.096502	0.242536	0.165645	0.23292
-0.9419	-0.006633	0.043192	-0.012358	-0.022796
-0.9368	-0.163118	0.110482	0.010089	0.027254
-0.8222	-0.02869	0.117004	0.068769	0.077467
-0.8222	0.098707	0.142585	0.097064	0.112579
-0.1785	0.124388	0.170856	0.116523	0.135456
-0.93	-0.163118	0.086693	0.019237	0.122213
-0.93	-0.149849	0.059873	-0.017177	0.047476
-0.93	-0.117797	0.061421	0.024327	0.014222
-0.93	-0.060885	0.070017	0.038718	-0.005026
-0.93	-0.011309	0.040808	0.046274	-0.009823
-0.8577	0.037517	0.060658	0.024149	-0.026643
-0.8577	0.01709	0.001161	-0.057436	-0.07662
-1.1344	-0.171046	0.117787	-0.103431	-0.037413
-0.9764	-0.138009	0.23845	-0.001467	0.146526
-0.9764	-0.078024	0.283031	-0.012472	0.189736
-0.93	-0.066468	0.27274	-0.065181	-0.024987
-1.0047	-0.071413	0.257494	-0.125441	-0.081067
-1.2183	0.001717	0.29426	0.042172	0.061101
-1.2183	0.043484	0.34788	0.236243	0.245425
-0.8235	0.180614	0.343054	0.328183	0.260857
-0.8235	0.311878	0.34788	0.305639	0.250679
-0.7342	0.305289	0.327557	0.308604	0.227848
-0.6392	0.292167	0.327557	0.290473	0.21882
-0.6392	0.311878	0.315232	0.278924	0.203134
-0.5693	0.25968	0.307136	0.299764	0.236462
-0.5693	0.205186	0.269293	0.277848	0.204434
-0.5683	0.156788	0.229369	0.182134	0.153789
-0.5683	0.073389	0.211886	0.121358	0.056368
-0.5673	0.175343	0.260313	0.214991	0.117752
-0.5662	0.271527	0.31111	0.302664	0.235342
-0.5662	0.292167	0.33087	0.287712	0.244512
-0.6777	0.254582	0.323141	0.23109	0.24482
-0.6777	0.127334	0.254229	0.102839	0.154011
-0.9247	-0.003672	0.211886	0.018992	0.05865
-0.9247	-0.028317	0.199409	-0.032023	-0.024221
-1.0842	0.095748	0.265994	0.188787	0.131715
-0.56	0.271527	0.299295	0.308477	0.247705
-0.56	0.308461	0.323141	0.305639	0.247585
-0.56	0.317933	0.31111	0.268835	0.235339
-0.56	0.308461	0.33087	0.262318	0.227791
-0.56	0.317492	0.318905	0.287712	0.268681
-0.56	0.158969	0.259799	0.281529	0.239023
-0.56	-0.065991	0.153717	0.060534	0.109576
-0.9419	-0.082899	-0.010014	-0.091058	-0.109161
-0.9368	-0.084309	0.117404	-0.076742	0.049873
-0.9368	-0.026023	0.130906	0.044781	0.073943
-0.8222	0.083986	0.141878	0.091556	0.105095
-0.8222	0.119811	0.174656	0.121506	0.160244
-0.1785	0.119552	0.174964	0.112013	0.127734
0.2656	0.101055	0.139631	0.076225	0.103631
0.2656	0.085193	0.103385	0.050863	0.065075
-0.93	-0.16659	0.087538	-0.059587	0.114501
-0.8828	-0.140686	0.060658	-0.006811	0.04456
-0.8828	-0.114067	0.055638	0.025353	0.010798
-0.8054	-0.041232	0.050083	0.039546	-0.001363
-0.8054	0.020817	0.049194	0.039546	-0.040438
-0.728	0.038437	0.05481	0.031918	-0.023707
-0.728	0.033602	0.033566	-0.020695	-0.056238
-1.1438	-0.146513	0.187787	-0.070138	-0.020444
-0.9555	-0.125988	0.295609	-0.015609	0.195192
-0.9555	-0.082899	0.283031	0.049021	0.184022
-0.93	-0.055301	0.276344	-0.021529	-0.039094
-0.9973	-0.055301	0.260915	-0.043423	-0.086862
-1.2014	0.013451	0.311311	0.078358	0.051796
-1.2014	0.094025	0.343054	0.269907	0.244085
-0.7583	0.246889	0.350538	0.296952	0.251383
-0.7583	0.317933	0.335396	0.314444	0.250602
-0.5819	0.298789	0.315232	0.308604	0.222005
-0.56	0.305289	0.315232	0.314444	0.208435
-0.56	0.292167	0.323141	0.320185	0.212822
-0.56	0.289195	0.31111	0.328183	0.242405
-0.56	0.274327	0.294971	0.311416	0.247104
-0.56	0.175343	0.260313	0.220641	0.217335
-0.56	0.048405	0.231999	0.149875	0.127068
-0.56	0.156788	0.290354	0.258045	0.1792
-0.56	0.271527	0.315232	0.305639	0.239962
-0.56	0.285418	0.303134	0.29379	0.246518
-0.56	0.24443	0.303134	0.266383	0.257645
-0.56	0.106528	0.229369	0.147815	0.176326
-0.9005	-0.035687	0.178107	-0.009575	-0.037909
-0.9005	0.012335	0.207516	0.071283	0.021286
-1.1758	0.198461	0.299295	0.246732	0.19182
-0.56	0.317933	0.307154	0.299969	0.24767
-0.56	0.321322	0.318905	0.296621	0.243723
-0.56	0.321322	0.343054	0.239946	0.234722
-0.56	0.330126	0.338425	0.255684	0.247267
-0.56	0.305355	0.314838	0.270255	0.22529
-0.56	0.152854	0.212942	0.12899	0.113527
-0.6826	-0.03171	0.041303	-0.072129	-0.062939
-0.633	0.016608	0.123639	0.045536	0.065048
-0.633	0.109415	0.123292	0.078428	0.108286
-0.1985	0.140589	0.147864	0.112009	0.148609
-0.1985	0.110709	0.177946	0.124838	0.191378
0.2273	0.13568	0.17678	0.089319	0.098178
0.411	0.110231	0.132391	0.069752	0.067274
0.411	0.08937	0.103226	0.054825	0.046355
0.6602	0.074259	0.090461	0.051553	0.035895
-0.93	-0.197874	0.074317	-0.125794	0.05208
-0.8828	-0.151829	0.061421	0.015148	0.053242
-0.8828	-0.094444	0.062162	0.031652	0.021254
-0.8054	-0.016623	0.062883	0.041147	0.009061
-0.8054	0.02885	0.062883	0.02923	-0.035242
-0.728	0.050411	0.062883	0.041921	-0.069883
-0.728	0.011111	0.042681	-0.003228	-0.040962
-0.9555	-0.143805	0.295609	-0.074101	0.168176
-0.9555	-0.122407	0.279593	0.083531	0.151168
-0.93	-0.082555	0.27274	-0.054427	-0.036235
-0.9973	-0.055301	0.285414	-0.054427	-0.057585
-0.9973	-0.055301	0.270642	-0.028433	-0.05264
-1.3	-0.00447	0.205775	-0.03216	-0.054377
-1.2014	0.027768	0.34788	0.153022	0.150523
-1.2014	0.138929	0.343054	0.299543	0.254341
-0.7583	0.264377	0.343054	0.311416	0.255788
-0.7583	0.302156	0.315232	0.299764	0.2459
-0.5819	0.268824	0.298845	0.277848	0.21967
-0.56	0.264377	0.298845	0.255684	0.196108
-0.56	0.285418	0.327557	0.290473	0.207733
-0.56	0.282532	0.31111	0.29379	0.213699
-0.56	0.282532	0.299295	0.305639	0.235365
-0.56	0.226414	0.286615	0.296621	0.2472
-0.56	0.147193	0.281655	0.244228	0.199178
-0.56	0.271527	0.319531	0.284216	0.193549
-0.56	0.301948	0.335396	0.308604	0.229014
-0.56	0.289195	0.323141	0.311416	0.248708
-0.56	0.24443	0.303134	0.320185	0.249855
-0.56	0.084705	0.25111	0.173972	0.172484
-0.9005	-0.020954	0.143226	-0.02229	-0.02523
-0.9005	-0.003672	0.236174	0.101901	0.022569
-0.56	0.295735	0.31111	0.317097	0.244534
-0.56	0.308528	0.323141	0.290473	0.243142
-0.56	0.321322	0.31111	0.251185	0.245776
-0.56	0.314985	0.323141	0.227381	0.21155
-0.56	0.252133	0.271309	0.199637	0.146533
-0.56	0.060591	0.119294	0.011698	-0.054569
-1.1317	-0.050478	0.135807	0.066575	0.064314
-0.633	0.109933	0.141205	0.092372	0.079688
-0.633	0.126071	0.134779	0.103405	0.121564
-0.1985	0.149811	0.168649	0.10784	0.127553
-0.1985	0.12721	0.182601	0.097015	0.168705
0.2273	0.163428	0.154947	0.059681	0.096622
0.411	0.093411	0.103062	0.058035	0.061945
0.411	0.068369	0.082226	0.046146	0.03574
-0.9118	-0.192136	0.060658	-0.041771	0.05685
-0.7957	-0.153712	0.068767	0.054135	0.079466
-0.7957	-0.0912	0.062162	0.03787	0.030582
-0.6795	-0.011309	0.055638	0.051452	0.020239
-0.6795	0.029907	0.062162	0.03607	0.004777
-0.5984	0.036575	0.070017	0.034362	-0.042898
-0.5984	-0.003723	0.022794	0.006897	-0.049646
-0.9397	-0.146513	0.278058	-0.083977	0.11461
-0.9397	-0.107414	0.269293	0.024188	0.147971
-0.93	-0.066468	0.27274	-0.021529	-0.000422
-1.0086	-0.055301	0.285414	-0.065181	-0.066872
-1.0086	-0.055301	0.250926	-0.080572	-0.081342
-1.2412	-0.001293	0.280116	0.100751	0.049949
-0.9782	0.029956	0.362873	0.286206	0.254564
-0.9782	0.168343	0.343054	0.331385	0.272915
-0.7151	0.308528	0.33087	0.317097	0.257314
-0.7151	0.317933	0.315232	0.308604	0.245561
-0.56	0.288405	0.319531	0.302664	0.226261
-0.56	0.281435	0.30289	0.290473	0.209413
-0.56	0.27854	0.307136	0.296621	0.207185
-0.56	0.289195	0.287691	0.308604	0.200106
-0.56	0.305289	0.33087	0.314444	0.23507
-0.56	0.264377	0.307136	0.296621	0.232136
-0.56	0.185721	0.281655	0.244228	0.166598
-0.56	0.271527	0.319531	0.259948	0.223446
-0.56	0.295735	0.327557	0.284216	0.223138
-0.56	0.305289	0.318905	0.311661	0.247178
-0.56	0.27854	0.33087	0.314444	0.255876
-0.56	0.106528	0.257168	0.227911	0.230603
-0.9007	-0.017595	0.153717	0.014929	-0.024413
-0.9007	0.001833	0.233599	0.038272	-0.032141
-0.56	0.295735	0.31111	0.302762	0.219046
-0.56	0.324084	0.323141	0.296952	0.239736
-0.56	0.285418	0.279593	0.24494	0.24772
-0.56	0.1931	0.271309	0.11987	0.114471
-0.56	0.072469	0.173857	0.011698	0.014134
-0.56	-0.035687	0.006232	-0.11133	-0.110843
-1.0146	-0.091757	0.130683	0.075973	0.067596
-1.0146	0.013724	0.116943	0.08338	0.089491
-0.3719	0.110066	0.116974	0.112009	0.112639
-0.3719	0.110381	0.14333	0.09179	0.135618
0.138	0.103949	0.145378	0.067023	0.136541
0.138	0.115859	0.154343	0.078313	0.125939
0.4496	0.138736	0.124568	0.058546	0.090381
0.7528	0.06635	0.08176	0.056739	0.045023
-0.9985	-0.156574	0.068115	-0.090652	0.170239
-0.6925	-0.11513	0.062162	0.028181	0.142846
-0.6925	-0.052128	0.062162	0.044781	0.040451
-0.5385	0.021997	0.053958	0.041921	0.022463
-0.5385	0.037517	0.055638	0.042679	0.024655
-0.4077	0.043151	0.062162	0.041147	0.014101
-0.4077	-0.011309	0.043302	0.015926	-0.015497
-0.93	-0.115226	0.217809	-0.087378	0.123712
-0.93	-0.078024	0.278058	-0.050192	0.189572
-0.93	-0.043864	0.263601	-0.042417	0.00537
-1.0094	-0.043864	0.26704	-0.054427	-0.074088
-1.2	0.039771	0.315671	0.100751	0.128309
-0.8606	0.070498	0.33087	0.311661	0.272697
-0.8606	0.222409	0.343054	0.328183	0.268182
-0.6611	0.305289	0.343054	0.311416	0.259576
-0.6611	0.317933	0.335396	0.305639	0.241398
-0.56	0.292167	0.327557	0.302664	0.227977
-0.56	0.271527	0.298845	0.284216	0.202328
-0.56	0.285418	0.290354	0.277848	0.175819
-0.56	0.305289	0.299295	0.308604	0.216668
-0.56	0.308528	0.294971	0.311416	0.23959
-0.56	0.267077	0.265994	0.287712	0.170619
-0.56	0.249648	0.298845	0.29379	0.203293
-0.56	0.305289	0.315232	0.305639	0.238235
-0.56	0.321322	0.327557	0.302664	0.222394
-0.56	0.271527	0.303134	0.278924	0.23957
-0.56	0.191598	0.33087	0.268835	0.21836
-0.56	0.117121	0.274612	0.182134	0.15618
-0.8779	-0.000853	0.141898	-0.02229	-0.016354
-0.8779	-0.003672	0.162392	-0.025404	-0.07378
-0.7336	0.292167	0.326526	0.264007	0.204863
-0.6111	0.201694	0.287691	0.206758	0.213798
-0.6111	0.001833	0.183988	0.027804	0.043045
-0.9926	-0.066468	0.014863	-0.095675	-0.107647
-0.4547	0.028955	0.123887	0.091972	0.09244
-0.4547	0.127056	0.122768	0.102926	0.134057
0.1	0.14032	0.143718	0.124621	0.121212
0.1	0.09921	0.175859	0.068816	0.105014
0.3458	0.097387	0.132391	0.066847	0.118241
0.3458	0.109584	0.124869	0.067015	0.085289
0.6691	0.11015	0.095758	0.048615	0.060209
0.9806	0.049469	0.074894	0.044454	0.038333
-0.9985	-0.136339	0.075454	-0.096693	0.172235
-0.6925	-0.088055	0.075998	0.006234	0.128832
-0.6925	0.021905	0.05481	0.05007	0.027337
-0.5385	0.043151	0.063584	0.053414	0.022656
-0.5385	0.024269	0.062883	0.053414	0.033424
-0.4077	0.049638	0.05481	0.035225	0.029127
-0.4077	0.006617	0.040808	0.039546	0.007312
-0.93	-0.097828	0.213812	-0.061584	0.014693
-0.93	-0.061781	0.274612	0.000463	0.172672
-0.93	-0.055301	0.257494	0.003028	0.012728
-1.1739	-0.028214	0.289346	-0.039451	-0.062859
-1.2	0.018497	0.327557	0.122336	0.103644
-0.8606	0.13839	0.323141	0.308604	0.240206
-0.8606	0.305216	0.315232	0.317097	0.248442
-0.6611	0.317933	0.319531	0.314444	0.230316
-0.6611	0.298789	0.311311	0.308604	0.221971
-0.56	0.281435	0.30289	0.290473	0.212826
-0.56	0.281435	0.290354	0.28699	0.185953
-0.56	0.285418	0.290354	0.293322	0.194968
-0.56	0.305289	0.291256	0.308604	0.213036
-0.56	0.305289	0.287691	0.296952	0.224018
-0.56	0.289195	0.323141	0.285035	0.201927
-0.56	0.311669	0.319531	0.323368	0.225998
-0.56	0.311669	0.335396	0.308604	0.228753
-0.56	0.308528	0.323141	0.320185	0.244007
-0.56	0.24443	0.283031	0.302762	0.236795
-0.56	0.06179	0.245272	0.246732	0.173265
-0.56	0.012335	0.224448	0.14015	0.122101
-0.8779	-0.038807	0.163472	0.101901	0.102515
-0.8779	-0.031909	0.107695	-0.025404	-0.000056
-0.7336	0.146527	0.274612	0.199637	0.083827
-0.6111	0.048405	0.236174	0.102665	0.078059
-0.6111	-0.031909	0.082758	-0.072129	-0.054619
-0.9961	0.043837	0.132125	0.052775	0.063858
-0.4547	0.115785	0.13554	0.083924	0.11735
-0.4547	0.105192	0.154767	0.094315	0.138023
0.1	0.099979	0.138213	0.087832	0.094535
0.1	0.086465	0.132391	0.063113	0.078827
0.3458	0.115911	0.140013	0.073825	0.112647
0.3458	0.128037	0.124716	0.062494	0.063965
0.6691	0.104814	0.117404	0.053975	0.035603
-1.0965	-0.10482	0.082226	0.021075	0.10626
-0.7929	-0.018496	0.075454	0.044691	0.075861
-0.7929	0.04045	0.076528	0.044009	0.01029
-0.4894	0.035608	0.071769	0.052775	0.020427
-0.4894	0.016292	0.057991	0.052121	0.027049
-0.3272	0.036575	0.055638	0.02316	0.026483
-0.3272	0.018365	0.060658	0.026356	0.020649
-0.93	-0.088033	0.17359	-0.012472	-0.074528
-0.93	-0.061781	0.25111	0.022894	0.073294
-0.93	-0.066468	0.205775	-0.013868	-0.022747
-1.1434	-0.024489	0.311311	0.014057	0.064466
-0.9764	0.058021	0.335396	0.122336	0.195379
-0.7807	0.222409	0.33087	0.275237	0.229087
-0.7807	0.33965	0.327557	0.325831	0.249499
-0.6039	0.295735	0.311311	0.314444	0.223541
-0.6039	0.266212	0.311311	0.302664	0.2061
-0.56	0.268824	0.30289	0.290473	0.204971
-0.56	0.271527	0.30289	0.290473	0.194056
-0.56	0.288405	0.307136	0.299543	0.195542
-0.56	0.289195	0.286615	0.314444	0.207479
-0.56	0.295735	0.298845	0.285035	0.220161
-0.56	0.305289	0.311311	0.302664	0.21808
-0.56	0.295735	0.319531	0.323368	0.21576
-0.56	0.298789	0.315232	0.323368	0.21615
-0.56	0.301948	0.323141	0.320185	0.2403
-0.56	0.267077	0.31111	0.328183	0.257483
-0.601	0.167234	0.303134	0.296952	0.250332
-0.601	0.095346	0.303134	0.290473	0.226169
-0.795	0.048405	0.291256	0.262318	0.219463
-0.795	0.012335	0.140687	0.173972	0.164451
-1.2	-0.024897	0.172564	0.045378	-0.093286
-1.0808	0.10772	0.124716	0.065725	0.05628
-0.3932	0.139029	0.150571	0.091556	0.085249
0.0464	0.125453	0.154767	0.112004	0.135872
0.0464	0.089627	0.171632	0.103405	0.158273
0.2074	0.09798	0.162761	0.065424	0.089049
0.2074	0.102605	0.17068	0.067023	0.097921
0.5533	0.129384	0.147739	0.057895	0.102198
0.5533	0.10984	0.117363	0.045028	0.06314
0.8991	0.083319	0.088333	0.028807	0.025943
-1.0965	-0.028764	0.089791	0.048078	0.131798
-0.7929	0.018365	0.089791	0.057003	0.058854
-0.7929	0.041373	0.083547	0.055412	0.016729
-0.4894	0.042273	0.078508	0.052121	0.02545
-0.4894	0.036575	0.065578	0.041147	-0.001963
-0.3272	0.030938	0.070617	0.041147	0.031681
-0.3272	0.045473	0.062162	0.022149	0.032388
-0.93	-0.057331	0.257168	-0.041565	-0.033423
-0.93	-0.055301	0.237636	-0.024894	0.022552
-1.0808	-0.043864	0.270642	-0.028433	-0.038705
-1.1434	-0.024489	0.30289	0.025332	0.019379
-1.1434	0.016039	0.340115	0.153892	0.19458
-0.9764	0.081897	0.335396	0.255975	0.235382
-0.7807	0.238902	0.326526	0.320185	0.264492
-0.7807	0.326711	0.323141	0.328183	0.246636
-0.6039	0.292167	0.298845	0.320185	0.226255
-0.6039	0.281435	0.311311	0.299764	0.211052
-0.56	0.281435	0.29426	0.275237	0.200454
-0.56	0.274327	0.30289	0.273979	0.176887
-0.56	0.274327	0.311311	0.273979	0.181395
-0.56	0.27854	0.298845	0.280543	0.175632
-0.56	0.266212	0.298845	0.290473	0.194008
-0.56	0.282532	0.290354	0.290473	0.199436
-0.56	0.308528	0.298845	0.302664	0.196099
-0.56	0.298789	0.307136	0.308604	0.207036
-0.56	0.292167	0.323141	0.314444	0.233315
-0.56	0.301948	0.31111	0.325831	0.247888
-0.601	0.271527	0.31111	0.322686	0.255189
-0.601	0.185721	0.283031	0.320185	0.248048
-0.795	0.072469	0.242536	0.255684	0.177486
-0.795	0.02306	0.215076	0.166634	0.16956
-1.0808	0.198273	0.136362	0.078131	0.077595
-0.3932	0.130375	0.149165	0.101895	0.118365
0.0464	0.110345	0.159337	0.099372	0.15646
0.0464	0.104292	0.162035	0.085215	0.151491
0.2074	0.122268	0.149337	0.069157	0.108439
0.2074	0.136873	0.149337	0.082458	0.120932
0.5533	0.155034	0.132391	0.073977	0.09458
0.5533	0.093639	0.110187	0.058035	0.068292
-1.1037	-0.020423	0.0694	0.037129	0.151041
-0.8424	0.031489	0.075998	0.058974	0.096006
-0.8424	0.054604	0.062883	0.055412	0.043223
-0.6171	0.049638	0.063584	0.046274	0.021454
-0.6171	0.044008	0.057991	0.052121	-0.002532
-0.4198	0.037517	0.064266	0.052121	-0.003859
-0.4198	0.009728	0.05481	0.03607	0.007522
-0.93	-0.093106	0.234751	-0.029032	0.122751
-0.93	-0.071413	0.169694	-0.050221	0.02739
-1.0103	-0.013027	0.302617	0.014057	0.068332
-1.0103	-0.013027	0.29426	0.027452	0.128797
-0.9963	0.016039	0.332163	0.054546	0.127765
-0.9963	0.081109	0.340115	0.222686	0.244016
-0.8775	0.170707	0.307136	0.308741	0.24973
-0.699	0.277228	0.323141	0.320185	0.26249
-0.699	0.33965	0.31111	0.322686	0.249749
-0.56	0.305289	0.298845	0.311416	0.224399
-0.56	0.264377	0.29426	0.308604	0.218328
-0.56	0.264377	0.276344	0.284216	0.194942
-0.56	0.257086	0.285414	0.246479	0.154259
-0.56	0.267077	0.281655	0.265617	0.162956
-0.56	0.25968	0.30289	0.263007	0.156489
-0.56	0.27854	0.30289	0.284216	0.196664
-0.56	0.268824	0.311311	0.299543	0.184622
-0.56	0.295242	0.307136	0.317565	0.203495
-0.56	0.308528	0.315232	0.317565	0.2054
-0.56	0.308528	0.323141	0.314444	0.223959
-0.56	0.314985	0.33087	0.320185	0.248272
-0.596	0.308461	0.318905	0.325831	0.26276
-0.596	0.224367	0.31111	0.299764	0.260415
-0.7469	0.073389	0.245272	0.235047	0.175627
-0.7469	0.012335	0.262832	0.196513	0.147118
-0.8962	-0.021638	0.130318	0.129913	0.151973
-0.9166	0.053114	0.12297	0.025623	0.076946
-0.9166	0.176023	0.141878	0.086562	0.09499
-0.0354	0.110269	0.131136	0.090555	0.136593
0.059	0.109791	0.148255	0.093326	0.15205
0.059	0.128777	0.165078	0.083061	0.14034
0.4143	0.135941	0.149337	0.070471	0.129932
0.4143	0.143186	0.149337	0.072286	0.128329
0.7601	0.12157	0.140013	0.056739	0.07694
-1.1037	0.042704	0.063584	0.058974	0.145404
-0.8424	0.072262	0.056444	0.047107	0.120757
-0.8424	0.07278	0.057228	0.055412	0.045986
-0.6171	0.0669	0.050083	0.052775	0.027603
-0.6171	0.05533	0.022954	0.041921	0.012956
-0.4198	0.049638	0.042828	0.041921	-0.010398
-0.4198	0.034618	0.033217	0.048394	0.00466
-0.93	-0.108616	0.203549	0.057569	0.144187
-0.9477	-0.066468	0.285414	0.078358	0.180194
-1.0103	-0.020954	0.30289	0.132953	0.212603
-1.0103	-0.020954	0.30289	0.122788	0.235454
-0.9963	0.016039	0.319531	0.170984	0.152391
-0.9963	0.094925	0.335396	0.28699	0.262099
-0.8775	0.25968	0.327557	0.331385	0.268596
-0.699	0.321322	0.307136	0.314444	0.251729
-0.699	0.324084	0.283031	0.29379	0.222834
-0.56	0.314985	0.298845	0.305639	0.216974
-0.56	0.288405	0.29426	0.320784	0.204411
-0.56	0.274327	0.263601	0.28699	0.190118
-0.56	0.25968	0.263601	0.239275	0.157407
-0.56	0.25968	0.27274	0.210793	0.142122
-0.56	0.267077	0.278058	0.248807	0.161023
-0.56	0.292167	0.286615	0.28699	0.193408
-0.56	0.268824	0.319531	0.299543	0.195676
-0.56	0.308528	0.315232	0.296621	0.209033
-0.56	0.314985	0.315232	0.296621	0.224221
-0.56	0.308528	0.318905	0.320185	0.2361
-0.56	0.308461	0.323141	0.328183	0.266865
-0.596	0.317933	0.33087	0.336847	0.265551
-0.596	0.305289	0.318905	0.320185	0.255532
-0.7469	0.218346	0.294971	0.273979	0.229833
-0.7469	0.08405	0.212942	0.196513	0.165434
-0.8962	-0.0531	0.06209	0.041289	0.015092
-1.1425	0.033312	0.110787	-0.011777	0.028086
-0.9166	0.115939	0.134537	0.085176	0.085177
-0.9166	0.14861	0.143718	0.121328	0.108285
-0.0354	0.0871	0.125027	0.085005	0.094399
0.059	0.090818	0.126083	0.077564	0.106424
0.059	0.115885	0.1179	0.068542	0.123977
0.4143	0.109168	0.126695	0.062667	0.128551
0.4143	0.122607	0.13385	0.071098	0.123327
0.7601	0.098532	0.132391	0.065424	0.053413
-1.1315	0.043837	0.0694	0.047107	0.094498
-0.9367	0.080541	0.076528	0.04241	0.045954
-0.9367	0.089587	0.083547	0.050769	0.027302
-0.7396	0.078726	0.056444	0.053414	0.029647
-0.7396	0.0669	0.041832	0.064635	0.018384
-0.4876	0.05533	0.055638	0.05404	0.015221
-0.4876	0.044844	0.062162	0.059058	0.017754
-0.93	-0.112853	0.184819	0.04378	0.086626
-0.93	-0.071413	0.026941	-0.074753	-0.01206
-0.93	-0.039667	0.315671	0.187495	0.204288
-0.9063	-0.013027	0.319531	0.269907	0.227982
-0.9063	0.004574	0.319531	0.263007	0.247579
-0.8583	0.032035	0.319531	0.255975	0.214695
-0.8583	0.13839	0.323141	0.293322	0.237483
-0.7928	0.292167	0.33087	0.311416	0.268343
-0.6142	0.302156	0.303134	0.311416	0.252009
-0.6142	0.28632	0.294971	0.287712	0.213128
-0.56	0.289195	0.307136	0.311416	0.214083
-0.56	0.285418	0.30289	0.317565	0.201632
-0.56	0.261772	0.281655	0.28699	0.183305
-0.56	0.257086	0.27274	0.2512	0.162312
-0.56	0.267077	0.281655	0.2415	0.165474
-0.56	0.281435	0.30289	0.283328	0.192069
-0.56	0.292167	0.311311	0.302558	0.206661
-0.56	0.292167	0.315232	0.302664	0.206897
-0.56	0.308528	0.315232	0.308604	0.215236
-0.56	0.321322	0.31111	0.320185	0.246158
-0.56	0.308528	0.318905	0.334682	0.266536
-0.56	0.285418	0.307154	0.308477	0.265901
-0.5833	0.311669	0.326526	0.322686	0.278416
-0.5833	0.295735	0.318905	0.308477	0.268075
-0.7744	0.165145	0.224448	0.233036	0.183819
-0.7744	-0.021638	0.072068	0.039812	-0.005736
-0.9193	0.072122	0.128914	0.036116	0.061875
-0.0075	0.121954	0.154767	0.107177	0.0952
-0.0075	0.121139	0.167425	0.103091	0.103185
-0.2498	0.084739	0.149905	0.070618	0.076993
0.1127	0.095815	0.151098	0.084792	0.116215
0.1127	0.108892	0.159752	0.081011	0.115138
0.4194	0.080541	0.126695	0.068186	0.119692
0.4194	0.098168	0.140812	0.060067	0.088979
-1.096	0.035899	0.083119	0.05007	0.039735
-0.9926	0.030991	0.075998	0.050769	0.027125
-0.9926	0.142024	0.062162	0.046996	0.029053
-0.7479	0.135941	0.055638	0.059058	0.024661
-0.7479	0.084739	0.070017	0.052775	0.020109
-0.496	0.061083	0.049194	0.047703	0.018387
-0.496	0.049638	0.083547	0.045536	0.027675
-0.47	0.043651	0.017139	0.040355	0.002705
-0.93	-0.125988	0.145479	0.024859	0.113925
-0.93	-0.066468	0.012143	-0.085712	0.01404
-0.93	-0.055301	0.133333	-0.085712	-0.096
-0.93	-0.055301	0.257494	0.020837	0.077577
-0.93	-0.024489	0.311311	0.258487	0.217221
-0.8627	0.032035	0.332163	0.31807	0.256092
-0.8627	0.082649	0.323141	0.299303	0.252055
-0.7493	0.149366	0.34788	0.330034	0.259986
-0.7493	0.246889	0.315232	0.317565	0.26372
-0.6904	0.314985	0.31111	0.290473	0.260679
-0.56	0.295735	0.315232	0.296621	0.239334
-0.56	0.268824	0.269293	0.314444	0.228346
-0.56	0.264377	0.281655	0.308604	0.204568
-0.56	0.257086	0.30289	0.302664	0.187165
-0.56	0.249648	0.281655	0.28699	0.169526
-0.56	0.264377	0.281655	0.28699	0.195452
-0.56	0.27854	0.290354	0.320784	0.223348
-0.56	0.292167	0.286615	0.323368	0.218381
-0.56	0.295735	0.31111	0.314444	0.225793
-0.56	0.305289	0.33087	0.302664	0.216636
-0.56	0.324084	0.31111	0.325831	0.241766
-0.56	0.301948	0.318905	0.322686	0.275242
-0.56	0.220339	0.294971	0.299764	0.251811
-0.56	0.157672	0.279593	0.17973	0.138987
-0.6358	0.234317	0.303353	0.242542	0.181456
-0.6358	0.156788	0.203522	0.239946	0.168892
-0.8575	-0.038807	0.037319	0.028542	-0.043423
-0.0682	0.048287	0.147739	-0.007887	0.034719
-0.0682	0.154749	0.128741	0.086025	0.078903
-0.1793	0.13933	0.171632	0.102841	0.096196
-0.1793	0.103949	0.163509	0.084448	0.094363
-0.0553	0.109232	0.168538	0.072256	0.108058
0.0916	0.116056	0.177457	0.072653	0.117976
0.0916	0.123239	0.153045	0.072972	0.108221
0.3168	0.096294	0.143049	0.062494	0.111126
-1.096	-0.046632	0.139631	0.061964	0.043694
-0.9926	0.014683	0.117363	0.057296	0.022673
-0.9926	0.200047	0.089791	0.052775	0.017322
-0.7479	0.231889	0.0694	0.058483	0.012982
-0.7479	0.109473	0.077043	0.052121	0.00939
-0.496	0.072262	0.056444	0.046996	0.004295
-0.496	0.079585	0.05481	0.035225	0.018907
-0.47	0.012457	0.019757	0.034362	0.017783
-0.93	-0.116799	0.181294	0.131314	0.16497
-0.93	-0.043864	0.064966	0.000289	0.003778
-0.93	-0.032146	0.160112	-0.069841	-0.052753
-0.93	-0.028214	0.280116	0.079105	0.115089
-0.93	-0.013027	0.324018	0.279472	0.206425
-0.8627	0.045205	0.335396	0.299543	0.233172
-0.8627	0.149366	0.335396	0.314815	0.259041
-0.7493	0.238902	0.343054	0.317565	0.274478
-0.7493	0.301948	0.327557	0.317097	0.262369
-0.6904	0.321322	0.307136	0.305639	0.25352
-0.56	0.285418	0.311311	0.280543	0.216026
-0.56	0.282532	0.311311	0.302664	0.218705
-0.56	0.285418	0.281655	0.305639	0.226908
-0.56	0.268824	0.290354	0.284216	0.186187
-0.56	0.288405	0.30289	0.311661	0.191947
-0.56	0.285418	0.30289	0.329073	0.22643
-0.56	0.257086	0.281655	0.325831	0.201798
-0.56	0.257086	0.298845	0.311416	0.18046
-0.56	0.289195	0.33087	0.317097	0.227717
-0.56	0.317933	0.31111	0.308477	0.237607
-0.56	0.305289	0.307154	0.311416	0.248736
-0.56	0.274327	0.307154	0.331385	0.26547
-0.56	0.176581	0.251267	0.270255	0.213747
-0.56	0.039415	0.169003	0.093199	0.071971
-1.0696	-0.016553	0.178561	-0.000777	0.046511
-0.0682	0.11646	0.131373	0.086296	0.064572
-0.0682	0.174079	0.14872	0.11697	0.092796
-0.1793	0.127367	0.162035	0.097064	0.107813
-0.1793	0.109473	0.158267	0.091556	0.108006
-0.0553	0.122727	0.167629	0.106925	0.099861
0.0916	0.143186	0.160533	0.098685	0.089444
0.0916	0.115809	0.134845	0.060915	0.095691
-0.8434	-0.013027	0.318342	0.071771	0.037914
-0.6992	0.018497	0.258966	0.073564	0.026531
-0.6992	0.137378	0.15557	0.068769	0.020997
-0.5755	0.299432	0.089083	0.063601	0.01067
-0.5755	0.163151	0.075998	0.063601	-0.013829
-0.4506	0.083986	0.077043	0.057296	-0.036345
-0.4506	0.07278	0.062162	0.051452	-0.000467
-0.6722	0.027767	0.024241	0.034362	0.027744
-1.2177	-0.171046	0.294971	0.059499	-0.058442
-0.93	-0.078024	0.190692	0.130943	0.166454
-0.93	-0.043864	0.106603	-0.018326	-0.029795
-0.93	-0.032146	0.171133	-0.035677	-0.007101
-0.93	-0.016485	0.276344	0.10147	0.135412
-0.93	-0.001293	0.307136	0.269907	0.209152
-0.8344	0.045205	0.315232	0.296264	0.228174
-0.8344	0.167234	0.343054	0.326649	0.255524
-0.7191	0.295242	0.323141	0.334682	0.268377
-0.7191	0.333652	0.315232	0.317097	0.245369
-0.6038	0.311669	0.315232	0.311416	0.223352
-0.56	0.292167	0.276344	0.290473	0.208194
-0.56	0.247251	0.276344	0.283328	0.190446
-0.56	0.282532	0.27274	0.305655	0.197396
-0.56	0.271527	0.27274	0.289855	0.183505
-0.56	0.267077	0.27274	0.273979	0.179012
-0.56	0.271527	0.281655	0.293322	0.193252
-0.56	0.261772	0.294971	0.296621	0.224078
-0.56	0.274327	0.299295	0.291043	0.217412
-0.56	0.254582	0.299295	0.291043	0.225407
-0.56	0.298789	0.31111	0.320185	0.233156
-0.56	0.321322	0.318905	0.314444	0.244206
-0.56	0.314985	0.307154	0.314444	0.25335
-0.56	0.24206	0.299295	0.282439	0.237739
-0.56	0.064032	0.171326	0.187483	0.141076
-0.3372	-0.070941	0.177103	-0.005242	-0.052265
-0.3372	0.026417	0.174362	0.078098	0.063033
-0.1296	0.148306	0.130047	0.107317	0.095776
-0.1296	0.126758	0.156929	0.122084	0.105813
0.1258	0.10969	0.171558	0.095565	0.114205
0.1258	0.129176	0.184097	0.122292	0.093138
0.1443	0.142023	0.182948	0.103405	0.081888
0.1784	0.134546	0.149905	0.072286	0.088465
-1.3	-0.050853	0.327557	0.120855	0.01025
-0.8434	0.034014	0.333979	0.153601	0.037448
-0.6992	0.106197	0.338425	0.099901	0.027427
-0.6992	0.228538	0.279187	0.073131	0.023314
-0.5755	0.355076	0.154947	0.06829	0.022062
-0.5755	0.216087	0.096028	0.061964	0.014598
-0.4506	0.076873	0.089442	0.050769	0.009203
-0.4506	0.077823	0.0694	0.057296	0.011515
-0.6722	0.043151	0.018641	0.028294	0.022476
-1.2177	-0.146513	0.265994	0.128426	0.022721
-0.93	-0.112853	0.143939	0.158862	0.181013
-0.93	-0.055301	0.106603	-0.035677	-0.037078
-0.93	-0.055301	0.216687	0.016427	0.043334
-0.93	-0.013027	0.319531	0.142465	0.165291
-0.93	0.004574	0.357853	0.2415	0.201166
-0.8344	0.082649	0.350538	0.311661	0.23555
-0.8344	0.210108	0.338425	0.311416	0.244616
-0.7191	0.298789	0.318905	0.299764	0.25433
-0.7191	0.298789	0.307136	0.302664	0.239202
-0.6038	0.292167	0.298845	0.305655	0.199278
-0.56	0.308528	0.298845	0.302664	0.20603
-0.56	0.285418	0.263601	0.302664	0.217788
-0.56	0.249648	0.224626	0.253547	0.174943
-0.56	0.252133	0.244616	0.243804	0.150379
-0.56	0.267077	0.254229	0.260484	0.13943
-0.56	0.264377	0.281655	0.302558	0.167516
-0.56	0.285418	0.298845	0.290473	0.199954
-0.56	0.314985	0.327557	0.329073	0.231774
-0.56	0.249648	0.268139	0.278924	0.228172
-0.56	0.257086	0.299295	0.282439	0.205186
-0.56	0.295735	0.31111	0.291043	0.243256
-0.56	0.305289	0.299295	0.275237	0.20329
-0.56	0.224367	0.254155	0.24893	0.165129
-0.56	0.039415	0.084952	0.102485	0.047803
-1.0804	-0.112546	0.13718	0.023276	-0.152313
-0.3372	-0.025798	0.167629	0.08916	0.033378
-0.3372	0.138614	0.151065	0.089577	0.105247
-0.1296	0.182152	0.150571	0.126598	0.139852
-0.1296	0.093411	0.193855	0.11702	0.097982
0.1258	0.115809	0.19166	0.09538	0.117905
0.1258	0.135647	0.199084	0.136065	0.112004
0.1443	0.127694	0.196386	0.081678	0.075144
0.1784	0.115575	0.156213	0.058793	0.074697
-1.3	0.004574	0.311311	0.121921	-0.004617
-0.8463	0.224562	0.341268	0.246732	0.043061
-0.6218	0.327544	0.34581	0.202306	0.035859
-0.6218	0.34189	0.355378	0.130385	0.027941
-0.4631	0.358487	0.24934	0.061964	0.032642
-0.4631	0.211834	0.125189	0.051452	0.02625
-0.3311	0.096748	0.088333	0.051452	0.029387
-0.3311	0.096294	0.090131	0.057296	0.024791
-0.2693	0.09193	0.053081	0.027336	0.026543
-1.2264	-0.097283	0.228761	0.13727	0.102783
-0.93	-0.063352	0.107003	0.183402	0.228958
-0.93	-0.055301	0.093705	-0.018326	0.043087
-0.93	-0.039667	0.216687	0.0571	0.089688
-0.93	-0.024489	0.263601	0.204421	0.206322
-0.93	0.018497	0.319531	0.258487	0.216205
-0.8259	0.08405	0.335396	0.305655	0.232948
-0.8259	0.226414	0.323141	0.308604	0.247524
-0.7158	0.289195	0.31111	0.296621	0.24248
-0.7158	0.285418	0.307136	0.281529	0.2257
-0.6058	0.27854	0.315232	0.275237	0.192306
-0.56	0.292167	0.335396	0.287712	0.206392
-0.56	0.292167	0.298845	0.290473	0.212034
-0.56	0.285418	0.29426	0.283328	0.206795
-0.56	0.281435	0.290354	0.280543	0.189936
-0.56	0.264377	0.307136	0.28699	0.18239
-0.56	0.271527	0.307136	0.293322	0.198821
-0.56	0.285418	0.303134	0.296621	0.209397
-0.56	0.317933	0.31111	0.311661	0.223886
-0.56	0.317933	0.292068	0.314444	0.245169
-0.5953	0.25471	0.307154	0.264007	0.199616
-0.5953	0.285418	0.286615	0.281529	0.206558
-0.7066	0.249648	0.262832	0.277848	0.177196
-0.817	0.116988	0.141279	0.191535	0.104485
-0.817	-0.031909	0.011204	0.012761	-0.060596
-1.0749	-0.06904	0.143049	0.043846	-0.12731
-0.3542	-0.011326	0.141231	0.102296	-0.023208
-0.2592	0.108892	0.152634	0.10348	0.115425
-0.2592	0.156214	0.150571	0.116692	0.138013
0.108	0.137108	0.16667	0.151006	0.139182
0.108	0.115717	0.199084	0.126743	0.083595
0.2023	0.135361	0.194315	0.122974	0.145471
0.2023	0.134811	0.189177	0.126048	0.125011
0.2966	0.147852	0.16983	0.084575	0.062455
-1.3	0.00729	0.340115	0.168725	0.088652
-0.8463	0.174153	0.36701	0.287712	0.068703
-0.6218	0.299432	0.380395	0.287149	0.0473
-0.6218	0.333868	0.381859	0.172651	0.043598
-0.4631	0.344606	0.338184	0.061393	0.041266
-0.4631	0.232919	0.222248	0.067299	0.036567
-0.3311	0.102902	0.094592	0.057296	0.038289
-0.3311	0.070626	0.083119	0.058483	0.037431
-0.2693	0.097387	0.070617	0.045536	0.04006
-1.2264	-0.152444	0.240818	0.145968	0.025667
-0.93	-0.083203	0.203549	0.281529	0.232914
-0.93	-0.050853	0.144689	0.09122	0.116093
-0.93	-0.024489	0.247696	0.186079	0.157355
-0.93	-0.009748	0.29426	0.258045	0.219536
-0.93	0.004574	0.315232	0.280543	0.219385
-0.8259	0.128232	0.315232	0.293322	0.232887
-0.8259	0.249648	0.294971	0.29379	0.249446
-0.7158	0.289195	0.286615	0.287712	0.240909
-0.7158	0.264377	0.290354	0.268835	0.211099
-0.6058	0.274327	0.30289	0.275237	0.208756
-0.56	0.285418	0.290354	0.302664	0.21436
-0.56	0.285418	0.286615	0.290473	0.204612
-0.56	0.289195	0.307136	0.28699	0.211334
-0.56	0.301948	0.307136	0.314815	0.204747
-0.56	0.274327	0.315232	0.28699	0.198638
-0.56	0.271527	0.343054	0.277848	0.204484
-0.56	0.298789	0.326526	0.285035	0.213913
-0.56	0.308461	0.360097	0.308604	0.226338
-0.56	0.317933	0.325596	0.345625	0.280703
-0.5953	0.185721	0.284267	0.237907	0.191862
-0.5953	0.147193	0.279593	0.178588	0.13755
-0.7066	0.147193	0.245272	0.233036	0.175688
-0.817	0.009874	0.071029	0.061585	0.021149
-1.0749	-0.031268	0.131616	0.028701	-0.040259
-1.0749	0.044245	0.146281	0.085748	0.020922
-0.3542	0.109741	0.124284	0.097921	0.116751
-0.2592	0.14861	0.174095	0.101573	0.158828
-0.2592	0.152011	0.211253	0.138655	0.170319
0.108	0.159419	0.211955	0.160918	0.156463
0.108	0.147859	0.201967	0.151846	0.149627
0.2023	0.134546	0.180761	0.128185	0.151435
0.2023	0.110066	0.168203	0.125296	0.091268
-1.3	-0.009748	0.350538	0.184716	0.139854
-0.89	0.094925	0.353033	0.259948	0.131548
-0.6139	0.226414	0.348399	0.257299	0.044769
-0.6139	0.296188	0.346463	0.169817	0.049859
-0.3736	0.351482	0.366077	0.076926	0.050068
-0.3736	0.305473	0.314158	0.055412	0.046021
-0.2759	0.144017	0.184097	0.06829	0.042457
-0.2759	0.08278	0.132391	0.064124	0.041637
-0.23	0.01933	0.083547	0.032576	0.042213
-1.2305	-0.171046	0.254091	0.046638	-0.090879
-0.93	-0.125988	0.237636	0.275237	0.159499
-0.93	-0.046632	0.205775	0.194487	0.167321
-0.93	-0.035687	0.216687	0.237125	0.185748
-0.9235	-0.009748	0.26704	0.255684	0.207176
-0.9235	0.018497	0.319531	0.296621	0.212237
-0.8068	0.148611	0.307136	0.323368	0.2335
-0.8068	0.271527	0.274612	0.302762	0.244448
-0.7089	0.289195	0.298845	0.302762	0.23349
-0.7089	0.261772	0.290354	0.311416	0.219583
-0.6089	0.285418	0.290354	0.317097	0.219209
-0.56	0.292167	0.257168	0.314444	0.230446
-0.56	0.288405	0.245272	0.281529	0.203887
-0.56	0.285418	0.265994	0.296621	0.198774
-0.56	0.282532	0.278058	0.305655	0.213621
-0.56	0.271527	0.286615	0.293322	0.209049
-0.56	0.271527	0.307136	0.290473	0.222202
-0.56	0.305289	0.323141	0.287712	0.231904
-0.56	0.330126	0.326526	0.320185	0.247554
-0.56	0.308461	0.322353	0.322686	0.281077
-0.6667	0.228538	0.284267	0.299764	0.215263
-0.6667	0.035899	0.239912	0.102839	0.065169
-0.9974	-0.000853	0.095689	0.041289	0.017662
-1.1571	-0.0646	0.130906	0.046274	0.016452
-0.7122	0.094496	0.123639	0.082226	0.079076
-0.7122	0.145032	0.117102	0.086562	0.111332
-0.3021	0.14396	0.117322	0.106703	0.134273
0.1254	0.141298	0.173397	0.117772	0.138732
0.1254	0.150726	0.165078	0.149405	0.160919
0.1802	0.155585	0.200501	0.17497	0.189741
0.1802	0.139029	0.179719	0.135485	0.130972
-1.2776	-0.035687	0.332163	0.121726	0.135395
-0.9357	-0.006633	0.33087	0.186223	0.201864
-0.5517	0.12762	0.31111	0.152027	0.161709
-0.5517	0.289195	0.314838	0.219045	0.083248
-0.27	0.351482	0.343942	0.176616	0.054139
-0.27	0.337151	0.346463	0.148485	0.05308
-0.27	0.182126	0.220177	0.106199	0.045459
-0.27	0.066936	0.133238	0.073987	0.046825
-0.27	-0.017928	0.075454	0.053414	0.042286
-0.6421	-0.077233	0.042215	-0.062995	-0.010173
-1.2333	-0.215747	0.254091	0.051237	-0.088009
-0.93	-0.138009	0.26704	0.271569	0.147133
-0.93	-0.082899	0.247696	0.2512	0.20432
-0.93	-0.046632	0.247696	0.242052	0.201872
-0.9091	-0.020954	0.257494	0.213232	0.196015
-0.9091	0.032035	0.30289	0.258045	0.182231
-0.7923	0.167234	0.319531	0.281529	0.217549
-0.7923	0.282532	0.307136	0.29379	0.234142
-0.6755	0.275743	0.319531	0.290473	0.22734
-0.6755	0.298789	0.319531	0.299764	0.229601
-0.577	0.305289	0.319531	0.336847	0.242429
-0.5543	0.27854	0.294971	0.317565	0.234132
-0.5543	0.275743	0.251267	0.308604	0.216634
-0.56	0.28632	0.274612	0.308477	0.215761
-0.56	0.282532	0.286615	0.314444	0.232065
-0.56	0.268824	0.294971	0.296621	0.2177
-0.56	0.282532	0.303134	0.314444	0.231926
-0.56	0.327544	0.318905	0.320185	0.245893
-0.56	0.330126	0.326526	0.317097	0.264644
-0.56	0.305355	0.318905	0.314099	0.25118
-0.7518	0.224367	0.271309	0.276398	0.231946
-0.7518	0.025181	0.095689	0.16377	0.141041
-1.0899	-0.057331	-0.023261	-0.105856	-0.124187
-1.0179	-0.028646	0.138213	0.05269	0.038179
-1.0179	0.109232	0.13554	0.102666	0.086546
0.1176	0.166613	0.129846	0.097361	0.111478
0.1176	0.147425	0.11031	0.117341	0.117327
0.1701	0.12216	0.151098	0.124037	0.139656
0.2225	0.128777	0.17146	0.160585	0.165959
0.2225	0.145791	0.190398	0.153271	0.16427
-1.2776	-0.039667	0.280116	0.003028	-0.005583
-1.2776	0.094486	0.343054	0.131314	0.130703
-0.9357	0.271527	0.323141	0.215392	0.211893
-0.5517	0.311669	0.315232	0.234019	0.19566
-0.5517	0.349596	0.350538	0.319117	0.151212
-0.27	0.356821	0.353033	0.320916	0.103861
-0.27	0.347994	0.336901	0.308148	0.065542
-0.27	0.250132	0.318342	0.231652	0.049626
-0.27	0.152922	0.216351	0.123752	0.022076
-0.27	0.049125	0.088714	0.064124	0.038147
-0.6421	-0.106296	0.06531	-0.031698	0.001752
-1.2333	-0.166883	0.230411	0.017461	-0.060118
-0.93	-0.092327	0.290354	0.218947	0.102379
-0.93	-0.0531	0.26704	0.249039	0.197366
-0.93	-0.035687	0.276344	0.237125	0.180503
-0.9091	-0.006633	0.276344	0.199508	0.190723
-0.9091	0.071506	0.319531	0.24893	0.20781
-0.7923	0.185721	0.335396	0.281529	0.232249
-0.7923	0.266212	0.327557	0.299543	0.226233
-0.6755	0.252165	0.319531	0.268835	0.213807
-0.6755	0.275743	0.311311	0.290473	0.211567
-0.577	0.305289	0.29426	0.334682	0.22292
-0.5543	0.257086	0.281655	0.308741	0.213298
-0.5543	0.273039	0.262832	0.329073	0.221498
-0.56	0.295735	0.31111	0.325831	0.237969
-0.56	0.282532	0.294971	0.311416	0.232205
-0.56	0.275743	0.294971	0.287712	0.223053
-0.56	0.327544	0.33087	0.299764	0.238414
-0.56	0.33965	0.314838	0.328183	0.263362
-0.56	0.249648	0.284267	0.251185	0.214218
-0.56	0.146527	0.295609	0.242542	0.147083
-0.7518	0.095748	0.215076	0.237907	0.138209
-0.7518	0.009874	0.003065	0.061585	-0.000513
-1.1745	0.031604	0.117208	-0.024811	0.053053
-1.0179	0.152968	0.141878	0.101229	0.09777
-1.0179	0.190794	0.136946	0.102576	0.106805
0.1176	0.144017	0.147739	0.097785	0.118208
0.1176	0.150215	0.177457	0.123752	0.14514
0.1701	0.135361	0.201967	0.170498	0.18988
0.2225	0.127529	0.185737	0.175185	0.166504
-1.2758	-0.024489	0.320229	0.090307	0.094473
-1.2758	0.046843	0.324018	0.213232	0.226238
-0.8193	0.292167	0.327557	0.215392	0.224449
-0.4294	0.34189	0.343054	0.234019	0.204889
-0.4294	0.356821	0.372	0.302853	0.191169
-0.3207	0.353283	0.368896	0.327358	0.19121
-0.3207	0.358487	0.368896	0.3446	0.104244
-0.2565	0.270874	0.30717	0.31078	0.060844
-0.2565	0.187602	0.169478	0.229172	0.034944
-0.2317	0.061748	0.088333	0.089186	0.038156
-0.5539	-0.059263	0.080277	0.065725	0.024952
-1.2394	-0.159232	0.187787	0.07705	-0.010831
-0.93	-0.109074	0.259799	0.235933	0.121827
-0.93	-0.049074	0.281655	0.284216	0.210599
-0.93	-0.031909	0.281655	0.239275	0.197859
-0.8947	0.016039	0.281655	0.201087	0.186485
-0.8947	0.106021	0.30289	0.237125	0.200818
-0.7779	0.203406	0.311311	0.253547	0.200849
-0.7779	0.261772	0.315232	0.273979	0.206073
-0.6611	0.282532	0.307136	0.29379	0.217875
-0.6611	0.285418	0.311311	0.296621	0.218519
-0.5443	0.292167	0.319531	0.338081	0.219679
-0.5119	0.24443	0.285414	0.290473	0.184043
-0.5119	0.200047	0.286615	0.296952	0.203667
-0.56	0.249829	0.31111	0.299969	0.218327
-0.56	0.277041	0.323141	0.314099	0.242058
-0.56	0.314985	0.315232	0.29379	0.239777
-0.56	0.324084	0.338425	0.278924	0.245078
-0.56	0.305355	0.338425	0.320185	0.265131
-0.56	0.155939	0.268139	0.233036	0.227517
-0.56	0.001833	0.203522	0.084586	0.058558
-0.266	0.08278	0.130047	-0.048737	0.05427
-0.266	0.192508	0.147864	0.07081	0.10992
0.1037	0.22234	0.159982	0.117341	0.104531
0.1037	0.171829	0.151725	0.117457	0.132228
0.1789	0.158578	0.179705	0.137285	0.133482
0.1789	0.161212	0.184097	0.162017	0.168147
-1.2758	-0.039667	0.335396	0.07982	0.068375
-1.2758	0.046843	0.315232	0.227911	0.235809
-0.8193	0.232148	0.278058	0.215392	0.228476
-0.4294	0.305355	0.265994	0.145395	0.207706
-0.4294	0.274427	0.299295	0.127898	0.197232
-0.3207	0.296606	0.348399	0.172475	0.203601
-0.3207	0.331594	0.350836	0.271569	0.212765
-0.2565	0.287914	0.332698	0.297806	0.170958
-0.2565	0.116187	0.276253	0.196374	0.072891
-0.2317	0.020174	0.148255	0.062841	0.040636
-0.5539	-0.062403	0.072483	0.042979	0.035195
-1.2394	-0.153684	0.158997	0.010061	-0.008268
-0.93	-0.056869	0.240818	0.157424	0.15577
-0.93	0.001833	0.274612	0.278924	0.241628
-0.93	-0.017595	0.269293	0.2187	0.199423
-0.8947	-0.024489	0.290354	0.204421	0.15871
-0.8947	0.094925	0.307136	0.263007	0.189939
-0.7779	0.232148	0.294971	0.277848	0.214026
-0.7779	0.273039	0.307136	0.277848	0.204113
-0.6611	0.273039	0.307136	0.293322	0.216066
-0.6611	0.292167	0.327557	0.299543	0.219002
-0.5443	0.281435	0.319531	0.320784	0.224388
-0.5119	0.196284	0.285414	0.302664	0.211425
-0.5119	0.094925	0.254229	0.292815	0.160037
-0.56	0.147887	0.278058	0.262318	0.179162
-0.56	0.285418	0.323141	0.317097	0.236154
-0.56	0.317933	0.343054	0.299764	0.246466
-0.56	0.308461	0.34581	0.29379	0.245252
-0.56	0.308461	0.307154	0.29379	0.264391
-0.56	0.232148	0.31111	0.305639	0.233751
-0.56	0.041056	0.142546	0.102665	0.126341
-1.0624	0.05762	0.104253	-0.108639	-0.066166
-1.201	0.115557	0.147452	0.028747	0.079869
-0.266	0.200082	0.182324	0.101229	0.119421
-0.266	0.213754	0.197713	0.123349	0.106208
0.1037	0.172659	0.172506	0.131598	0.113613
0.1037	0.143596	0.163948	0.13186	0.144976
0.1789	0.160599	0.184097	0.162017	0.168953
-1.161	-0.059997	0.298344	0.020837	0.028859
-1.161	0.06944	0.350538	0.214991	0.206299
-0.7448	0.226414	0.355464	0.257651	0.209841
-0.47	0.259255	0.265994	0.167064	0.211444
-0.47	0.179214	0.271309	0.104153	0.219931
-0.4456	0.267894	0.326526	0.165364	0.204063
-0.4456	0.317492	0.348399	0.24494	0.162585
-0.309	0.268565	0.314482	0.273922	0.252433
-0.309	0.072511	0.254091	0.188432	0.135748
-0.2	0.012217	0.187787	0.046321	0.040121
-0.2844	-0.084473	0.109845	0.058333	0.031635
-1.2456	-0.166883	0.176391	0.04653	-0.016984
-0.93	-0.046276	0.254036	0.237438	0.146352
-0.93	0.025181	0.291256	0.22236	0.248292
-0.93	0.004574	0.29426	0.16071	0.163819
-0.8803	0.029956	0.281655	0.202723	0.125853
-0.8803	0.059336	0.307136	0.260484	0.179807
-0.7635	0.200047	0.294971	0.280543	0.198649
-0.7635	0.288405	0.286615	0.28699	0.212596
-0.6467	0.292167	0.307136	0.280543	0.201057
-0.6467	0.298789	0.327557	0.311927	0.211808
-0.5215	0.308528	0.315232	0.330034	0.22314
-0.47	0.25968	0.298845	0.311661	0.231485
-0.47	0.096133	0.260313	0.260484	0.136825
-0.5198	0.096502	0.283031	0.275237	0.171942
-0.5198	0.289195	0.318905	0.322686	0.252317
-0.56	0.314653	0.323141	0.317565	0.252479
-0.56	0.314653	0.323141	0.302664	0.25568
-0.56	0.302156	0.31111	0.290473	0.224188
-0.56	0.281435	0.291256	0.302762	0.227613
-0.56	0.094486	0.081952	0.149163	0.151901
-0.6742	0.115454	0.159589	-0.052769	0.03632
-0.6742	0.129434	0.178122	0.061964	0.114901
-0.0014	0.159565	0.222356	0.138945	0.151277
0.1132	0.192019	0.220384	0.161189	0.119414
0.1132	0.158578	0.193362	0.151921	0.138603
0.1565	0.148306	0.178561	0.163096	0.141524
0.1565	0.152968	0.184097	0.147735	0.15643
-1.161	-0.043864	0.237636	-0.004927	-0.055771
-1.161	-0.009748	0.281655	0.157989	0.131733
-0.7448	0.095346	0.245272	0.209888	0.183352
-0.47	0.18167	0.239912	0.16039	0.186806
-0.47	0.198461	0.268139	0.065297	0.174734
-0.4456	0.268824	0.329706	0.059542	0.18788
-0.4456	0.302156	0.332698	0.191904	0.16703
-0.309	0.349596	0.341268	0.275097	0.264379
-0.309	0.26035	0.27781	0.211834	0.107689
-0.2	0.129598	0.187787	0.088364	0.040752
-0.2844	-0.040677	0.117682	0.058333	0.04496
-0.2844	-0.101465	0.047104	-0.006069	0.011426
-1.2456	-0.172772	0.158997	-0.016892	-0.055995
-0.93	-0.088042	0.285385	0.180504	0.109229
-0.93	-0.014399	0.271309	0.120699	0.109465
-0.93	-0.009748	0.278058	0.178759	0.154896
-0.8803	0.018497	0.307136	0.239275	0.168632
-0.8803	0.059336	0.323141	0.264766	0.19836
-0.7635	0.201694	0.294971	0.268835	0.220608
-0.7635	0.268824	0.290354	0.277848	0.218034
-0.6467	0.282532	0.311311	0.28699	0.191234
-0.6467	0.292167	0.327557	0.28699	0.194664
-0.5215	0.308528	0.303134	0.314815	0.217015
-0.47	0.220339	0.290354	0.299543	0.230121
-0.47	0.049896	0.281655	0.248807	0.167017
-0.5198	0.137873	0.303134	0.263007	0.135235
-0.5198	0.295735	0.318905	0.314444	0.240053
-0.56	0.326711	0.314838	0.305639	0.233676
-0.56	0.320735	0.326526	0.299764	0.236732
-0.56	0.289195	0.33087	0.29379	0.218456
-0.56	0.191598	0.257168	0.23109	0.149669
-0.56	-0.003672	0.041303	-0.002223	-0.001284
-0.9348	0.076873	0.083119	-0.103191	-0.112864
-0.9348	0.120408	0.166608	0.032345	0.079698
-0.6742	0.148834	0.218236	0.168608	0.168283
-0.6742	0.155243	0.236165	0.21553	0.193954
-0.0014	0.155034	0.225921	0.183495	0.148364
0.1132	0.168729	0.218584	0.164451	0.170014
0.1132	0.171081	0.213531	0.162444	0.162629
0.1565	0.155723	0.198177	0.158369	0.158187
-1.1777	-0.093807	0.270642	0.02947	-0.002461
-1.1777	0.043484	0.290354	0.157989	0.175332
-0.7634	0.220339	0.294971	0.266383	0.213277
-0.47	0.289195	0.33087	0.299969	0.227703
-0.47	0.275743	0.307154	0.194325	0.216208
-0.4494	0.210108	0.268139	0.075143	0.185602
-0.4494	0.271527	0.333979	0.168987	0.220219
-0.3241	0.344022	0.333979	0.30836	0.270699
-0.3241	0.302347	0.228256	0.285793	0.1942
-0.3653	0.232583	0.109531	0.155428	0.08266
-0.3628	0.082464	0.094278	0.092529	0.032002
-0.3628	-0.065991	0.074899	0.032921	0.014946
-1.2582	-0.207732	0.117734	-0.118255	-0.1177
-0.9323	-0.16091	0.256888	0.015615	-0.004191
-0.9323	-0.082899	0.303134	0.070426	0.049576
-0.93	-0.024489	0.315232	0.187495	0.177685
-0.8659	0.018497	0.286615	0.260484	0.195862
-0.8659	0.071506	0.291256	0.237125	0.178237
-0.7415	0.220339	0.315232	0.275237	0.21416
-0.7415	0.27854	0.307136	0.273979	0.220047
-0.6053	0.285418	0.298845	0.280543	0.199412
-0.6053	0.285418	0.298845	0.280543	0.200598
-0.47	0.292167	0.315232	0.284216	0.210708
-0.47	0.271527	0.319531	0.308604	0.233712
-0.47	0.174153	0.319531	0.284216	0.224966
-0.5092	0.074269	0.307136	0.214991	0.102956
-0.5092	0.200047	0.323141	0.255684	0.181372
-0.556	0.259255	0.287691	0.273948	0.183688
-0.56	0.254582	0.299295	0.249039	0.174606
-0.56	0.210108	0.323141	0.239946	0.183369
-0.7126	0.035899	0.188897	0.102298	0.035474
-0.7625	0.10969	0.123074	0.071296	-0.054629
-0.5994	0.153001	0.195243	0.128363	0.112873
-0.5994	0.169261	0.237913	0.203951	0.179248
0.1166	0.174542	0.211955	0.252852	0.212015
0.1166	0.149235	0.185285	0.174708	0.162633
0.1495	0.148764	0.19166	0.14463	0.142163
0.1787	0.157758	0.189177	0.151393	0.139575
-1.1351	-0.032146	0.315671	0.04378	0.060828
-1.1351	0.106197	0.311311	0.239275	0.200552
-0.6729	0.321322	0.327557	0.284216	0.208682
-0.47	0.358781	0.335396	0.22236	0.171768
-0.47	0.338351	0.33087	0.175384	0.153393
-0.4266	0.33606	0.326526	0.09621	0.180145
-0.4266	0.317933	0.34581	0.173414	0.224723
-0.41	0.302156	0.360097	0.297257	0.250298
-0.41	0.29278	0.296186	0.300159	0.268057
-0.4673	0.305355	0.141231	0.183127	0.151215
-0.47	0.215156	0.148788	0.105236	0.046023
-0.47	-0.007398	0.145131	0.060327	0.045209
-1.2706	-0.106345	0.092162	-0.135324	-0.203892
-0.93	-0.068963	0.251267	0.028542	0.057643
-0.93	-0.031909	0.33087	0.132517	0.167232
-0.9214	-0.031909	0.315232	0.196047	0.194824
-0.7564	0.00729	0.303134	0.246479	0.209989
-0.7564	0.08405	0.31111	0.271365	0.196545
-0.5742	0.218346	0.323141	0.277848	0.22364
-0.5742	0.252165	0.327557	0.293322	0.219282
-0.47	0.275743	0.315232	0.280543	0.212333
-0.47	0.305289	0.303134	0.28699	0.209056
-0.47	0.314985	0.323141	0.290473	0.21473
-0.47	0.308528	0.335396	0.305639	0.245604
-0.47	0.1931	0.31111	0.253399	0.215435
-0.473	0.037697	0.294971	0.147815	0.134778
-0.473	0.084705	0.294971	0.147815	0.048817
-0.5211	0.216426	0.326526	0.242542	0.180348
-0.7623	0.182969	0.279593	0.220627	0.180107
-0.7623	0.073389	0.236174	0.102665	0.073278
-0.9519	-0.028317	0.041303	-0.062432	-0.108193
-0.4303	0.062442	0.092813	0.022199	-0.06663
-0.0321	0.115454	0.1459	0.101998	0.059816
-0.0321	0.17852	0.24038	0.219442	0.162916
0.1341	0.205296	0.24544	0.260771	0.211129
0.1341	0.187876	0.211106	0.216305	0.195168
0.1745	0.157945	0.178561	0.151921	0.15569
0.1745	0.142788	0.173397	0.15831	0.135082
0.2118	0.150231	0.160646	0.137038	0.120208
-1.1351	-0.016485	0.34504	0.055852	0.079416
-1.1351	0.105643	0.311311	0.209028	0.198943
-0.6729	0.252133	0.30289	0.186223	0.201088
-0.47	0.279741	0.327557	0.169826	0.183371
-0.47	0.28632	0.323141	0.086029	0.16046
-0.4266	0.320735	0.350538	0.069415	0.185361
-0.4266	0.320735	0.33087	0.177485	0.224475
-0.41	0.270424	0.326526	0.264007	0.244194
-0.41	0.270424	0.303353	0.285035	0.252947
-0.4673	0.3084	0.253987	0.22973	0.181562
-0.47	0.22947	0.251624	0.105673	0.079435
-0.47	0.006485	0.267139	0.085503	0.059678
-1.0171	-0.118565	0.084255	-0.010103	-0.010393
-1.2706	-0.143805	0.158511	0.050149	-0.167246
-0.93	-0.0531	0.319531	0.209028	0.113678
-0.93	0.004574	0.290354	0.212623	0.170748
-0.9214	0.00729	0.315232	0.253547	0.209382
-0.7564	0.083365	0.323141	0.299543	0.22654
-0.7564	0.201694	0.323141	0.287712	0.219571
-0.5742	0.256822	0.323141	0.287712	0.228053
-0.5742	0.279741	0.323141	0.296621	0.218394
-0.47	0.295735	0.343054	0.308741	0.21006
-0.47	0.289195	0.33087	0.28699	0.209005
-0.47	0.282532	0.327557	0.277848	0.212301
-0.47	0.28632	0.323141	0.308604	0.225126
-0.47	0.244938	0.31111	0.299764	0.241401
-0.473	0.190152	0.274612	0.262318	0.219117
-0.473	0.073389	0.248127	0.111935	0.12603
-0.5211	0.136903	0.283031	0.155556	0.030082
-0.7623	0.194661	0.283031	0.23109	0.170645
-0.7623	0.048405	0.142546	0.030268	0.029642
-1.2492	0.083594	0.128247	0.075223	0.045062
-0.4303	0.120682	0.146274	0.139912	0.136376
-0.0321	0.168665	0.245841	0.222887	0.216278
-0.0321	0.200964	0.203469	0.237064	0.211825
0.1341	0.184669	0.170451	0.189622	0.185506
0.1341	0.150215	0.19166	0.139768	0.157756
0.1745	0.135083	0.17068	0.130161	0.131525
0.1745	0.145791	0.146281	0.128921	0.119883
-1.11	-0.028214	0.340115	0.054546	0.003212
-1.11	0.043484	0.335396	0.16766	0.193438
-0.7302	0.12762	0.290354	0.192387	0.202034
-0.4773	0.224367	0.298845	0.154072	0.202733
-0.4773	0.302156	0.323141	0.120404	0.175179
-0.4546	0.308461	0.33087	0.11195	0.16813
-0.4546	0.29278	0.34581	0.168875	0.200538
-0.47	0.302156	0.333979	0.261703	0.220731
-0.47	0.275743	0.31111	0.229206	0.16638
-0.47	0.295735	0.295609	0.158131	0.186788
-0.47	0.226086	0.332698	0.067055	0.133973
-0.47	-0.008884	0.295609	0.049693	0.082688
-0.8385	-0.093106	0.153717	-0.021541	0.069871
-1.2706	-0.16091	0.150366	0.022729	-0.081004
-0.9116	-0.078024	0.281655	0.226451	0.078461
-0.9116	-0.020954	0.254229	0.234049	0.160945
-0.8064	0.018497	0.30289	0.244228	0.171942
-0.7161	0.094925	0.319531	0.24893	0.209183
-0.7161	0.210108	0.307136	0.287712	0.204536
-0.4725	0.279741	0.315232	0.302664	0.234894
-0.4725	0.29278	0.315232	0.296621	0.218901
-0.47	0.305289	0.323141	0.299543	0.210374
-0.47	0.298789	0.335396	0.28699	0.204299
-0.47	0.268824	0.307136	0.28699	0.216428
-0.47	0.305289	0.33087	0.296621	0.234076
-0.47	0.324084	0.333979	0.317097	0.264214
-0.47	0.273039	0.338425	0.287712	0.237663
-0.47	0.190152	0.257168	0.188787	0.153154
-0.6733	0.027206	0.183988	0.033517	-0.000229
-1.0144	0.012335	0.164601	0.041289	-0.044838
-0.2401	0.10332	0.128408	0.092943	0.07069
-0.2401	0.152582	0.158503	0.120992	0.119124
0.1	0.175603	0.21333	0.226267	0.229387
0.1197	0.188895	0.211955	0.228677	0.186521
0.1197	0.178299	0.17359	0.154802	0.141126
0.1731	0.136873	0.170451	0.132982	0.144347
0.1731	0.122491	0.13385	0.137948	0.118733
0.2265	0.115717	0.117492	0.105673	0.102039
-1.11	-0.055301	0.34788	0.003028	0.025006
-1.11	-0.009748	0.315232	0.122124	0.168126
-0.7302	0.148611	0.315232	0.204093	0.175621
-0.4773	0.27854	0.303134	0.22236	0.205416
-0.4773	0.317492	0.318905	0.208297	0.153111
-0.4546	0.28632	0.31111	0.167064	0.156071
-0.4546	0.252165	0.318905	0.135658	0.171968
-0.47	0.29278	0.333979	0.218947	0.173974
-0.47	0.279741	0.31111	0.224151	0.185871
[truncated: 20,825 more rows]
